# Supplementary material for: SETD7 Regulates the Differentiation of Human Embryonic Stem Cells
Source: PLoS One. 2016 Feb 18;11(2):e0149502. doi: 10.1371/journal.pone.0149502 (PMC4758617; doi:10.1371/journal.pone.0149502)
Supplement: S1 Table — (XLS) [file pone.0149502.s006.xls]

## Sheet: UP_in_pluripotency
UniGene ID	Gene Symbol	description	average rank in comparison iPS-Fib	average rank in comparison ES-Fib
Hs.652553	HESRG	Embryonic stem cell related protein	11.2	6.25
Hs.542050	TACSTD1	Tumor-associated calcium signal transducer 1	17.5	253.75
Hs.86154	LIN28	Lin-28 homolog (C. elegans)	18.5714	30.9167
Hs.113170	expressed in: embryonic tissue| kidney| liver| ovary| placenta| prostate| germ cell tumor| liver tumor| normal| prostate cancer|embryoid body| blastocyst| fetus| adult	Transcribed locus	20.5	17.1
Hs.249184	POU5F1	POU class 5 homeobox 1	36.8667	42.1538
Hs.317659	DPPA4	Developmental pluripotency associated 4	43.5333	30.7692
Hs.713611	DNMT3B	DNA (cytosine-5-)-methyltransferase 3 beta	62	376
Hs.156967	SEMA6A	Sema domain, transmembrane domain (TM), and cytoplasmic domain, (semaphorin) 6A	65.5	98.25
Hs.175220	SLC7A3	Solute carrier family 7 (cationic amino acid transporter, y+ system), member 3	67.0667	475.769
Hs.690098	expressed in: blood| embryonic tissue| leukemia| normal| blastocyst| adult	Transcribed locus	77	103.5
Hs.518438	SOX2	SRY (sex determining region Y)-box 2	100.267	57.6154
Hs.533779	CLDN6	Claudin 6	102	441.385
Hs.231895	expressed in: bone| brain| embryonic tissue| mammary gland| muscle| nerve| ovary| prostate| testis| breast (mammary gland) tumor| germ cell tumor| glioma| liver tumor| non-neoplasia| normal| ovarian tumor| primitive neuroectodermal tumor of the CNS| prostate cancer|embryoid body| fetus| infant| adult	CDNA FLJ38271 fis, clone FCBBF3002782, moderately similar to Leptin receptor	102.636	113.556
Hs.661360	NANOG	Nanog homeobox pseudogene 1	116	110
Hs.643024	DNMT3B	DNA (cytosine-5-)-methyltransferase 3 beta	116.8	95.125
Hs.105196	expressed in: blood| bone| embryonic tissue| eye| kidney| muscle| pancreas| placenta| prostate| chondrosarcoma| germ cell tumor| normal| pancreatic tumor| primitive neuroectodermal tumor of the CNS| soft tissue/muscle tissue tumor| blastocyst| fetus| adult	CDNA FLJ35259 fis, clone PROST2004251	124.273	81
Hs.646421	USP44	Ubiquitin specific peptidase 44	126.857	543
Hs.630189	JARID2	Jumonji, AT rich interactive domain 2	130.75	306.5
Hs.685462	L1TD1	LINE-1 type transposase domain containing 1	136.5	770.667
Hs.385870	TDGF1	Teratocarcinoma-derived growth factor 1	138.071	148.5
Hs.23616	LIN28B	Lin-28 homolog B (C. elegans)	161.143	163.417
Hs.96885	VASH2	Vasohibin 2	162.733	216.462
Hs.567678	TRIM71	Tripartite motif-containing 71	166.5	1463.75
Hs.517113	SALL4	Sal-like 4 (Drosophila)	169.286	378.333
Hs.197683	expressed in: germ cell tumor	Transcribed locus	174.8	105.875
Hs.346950	CRABP1	Cellular retinoic acid binding protein 1	177.929	173.75
Hs.150595	CYP26A1	Cytochrome P450, family 26, subfamily A, polypeptide 1	189.133	381.231
Hs.436518	RBPMS2	RNA binding protein with multiple splicing 2	215.067	591.308
Hs.163244	LRRN1	Leucine rich repeat neuronal 1	216	109.333
Hs.17631	FZD5	Frizzled homolog 5 (Drosophila)	230.667	736.462
Hs.300701	TUBB2B	Tubulin, beta 2B	237.357	515.333
Hs.302352	GABRB3	Gamma-aminobutyric acid (GABA) A receptor, beta 3	237.714	317.167
Hs.111227	ZIC3	Zic family member 3 (odd-paired homolog, Drosophila)	246.933	909.077
Hs.584238	GLDC	Glycine dehydrogenase (decarboxylating)	253.533	546.538
Hs.421391	LECT1	Leukocyte cell derived chemotaxin 1	262.267	986.846
Hs.694721	CD24	CD24 molecule	266.286	240.5
Hs.656214	LEFTY1	Left-right determination factor 1	269.308	60.0909
Hs.461086	CDH1	Cadherin 1, type 1, E-cadherin (epithelial)	291.933	401.538
Hs.519884	GCNT2	Glucosaminyl (N-acetyl) transferase 2, I-branching enzyme (I blood group)	297.467	699.923
Hs.58367	GPC4	Glypican 4	299.2	370
Hs.675052	expressed in: normal| fetus	Transcribed locus	302	276.5
Hs.592473	expressed in: adrenal gland| brain| connective tissue| embryonic tissue| eye| heart| intestine| kidney| liver| lung| lymph node| muscle| pancreas| pituitary gland| skin| spleen| stomach| testis| thymus| thyroid| uterus| vascular| gastrointestinal tumor| germ cell tumor| head and neck tumor| kidney tumor| non-neoplasia| normal| retinoblastoma| soft tissue/muscle tissue tumor|embryoid body| blastoc…	CDNA FLJ33569 fis, clone BRAMY2010317	302.545	199.444
Hs.278959	GAL	Galanin prepropeptide	326	231.917
Hs.335413	expressed in: adrenal gland| brain| eye| lung| mammary gland| pancreas| parathyroid| prostate| glioma| non-neoplasia| normal| primitive neuroectodermal tumor of the CNS| fetus| adult	Homo sapiens, clone IMAGE:5241654, mRNA	329.5	275
Hs.517293	F11R	F11 receptor	334.4	290.375
Hs.642978		Transcribed locus, moderately similar to XP_001472334	341.6	484.75
Hs.82002	EDNRB	Endothelin receptor type B	342.667	805.538
Hs.655169	SLC2A14	Solute carrier family 2 (facilitated glucose transporter), member 14	351.25	549
Hs.351262	expressed in: brain| embryonic tissue| muscle| germ cell tumor| glioma| normal| blastocyst	Transcribed locus, strongly similar to XP_001136429.1 PREDICTED: hypothetical protein [Pan troglodytes]	351.636	921
Hs.4944	C9orf58	Chromosome 9 open reading frame 58	353.455	289.667
Hs.21016	COCH	Coagulation factor C homolog, cochlin (Limulus polyphemus)	369.4	705.462
Hs.135270	CRMP1	Collapsin response mediator protein 1	369.4	816.385
Hs.444459	C9orf135	Chromosome 9 open reading frame 135	373.462	337.091
Hs.591047	SCNN1A	Sodium channel, nonvoltage-gated 1 alpha	390.077	341.364
Hs.655684	CNTNAP2	Contactin associated protein-like 2	391.429	572.083
Hs.553493	expressed in: brain| connective tissue| eye| heart| kidney| lung| ovary| prostate| thyroid| head and neck tumor| lung tumor| normal| ovarian tumor| prostate cancer| fetus| adult	Transcribed locus	401	577.375
Hs.455955	LOC730125	Hypothetical LOC730125	415.273	466.444
Hs.505154	FAM60A	Family with sequence similarity 60, member A	420.357	374.583
Hs.79015	CD200	CD200 molecule	442.467	1219.85
Hs.705503	CXADR	Coxsackie virus and adenovirus receptor	445.538	826.727
Hs.505326	NELL2	NEL-like 2 (chicken)	474.867	968.231
Hs.665450	HLA-DPB2	Major histocompatibility complex, class II, DP beta 2 (pseudogene)	487.583	512.5
Hs.8035	RASL11B	RAS-like, family 11, member B	491.571	1039.17
Hs.652568	RMST	Rhabdomyosarcoma 2 associated transcript (non-protein coding)	501.9	318.125
Hs.185566	expressed in: embryonic tissue| mammary gland| pancreas| stomach| breast (mammary gland) tumor| gastrointestinal tumor| normal| blastocyst| adult	Transcribed locus	504.5	176
Hs.460789	TOX3	TOX high mobility group box family member 3	512.091	460.556
Hs.313	SPP1	Secreted phosphoprotein 1	513.267	727.692
Hs.709226	CDH3	Cadherin 3, type 1, P-cadherin (placental)	523.538	1031.91
Hs.542050	EPCAM	Epithelial cell adhesion molecule	528	960.375
Hs.418367	NMU	Neuromedin U	540.857	580
Hs.660699	KIF5C	Kinesin family member 5C	564	547.636
Hs.416358	SALL2	Sal-like 2 (Drosophila)	567	1019.08
Hs.134974	GAP43	Growth associated protein 43	569.071	712.583
Hs.655268	expressed in: bladder| brain| ear| embryonic tissue| eye| intestine| kidney| liver| lung| mammary gland| muscle| ovary| pancreas| prostate| skin| stomach| testis| uterus| bladder carcinoma| colorectal tumor| gastrointestinal tumor| germ cell tumor| glioma| liver tumor| lung tumor| non-neoplasia| normal| ovarian tumor| prostate cancer| uterine tumor|embryoid body| fetus| adult	Transcribed locus	569.2	991.75
Hs.708072	STRBP	Chromosome 9 open reading frame 45	584.417	810.3
Hs.152129	LOC100131138	Similar to hCG2040918	590.077	580.818
Hs.20395	CHD7	Chromodomain helicase DNA binding protein 7	625.4	2133.62
Hs.516802	KIF1A	Kinesin family member 1A	632.571	642
Hs.495710	GPM6B	Glycoprotein M6B	636.133	1218.54
Hs.238889	UNC5D	Unc-5 homolog D (C. elegans)	648.143	1283.67
Hs.16426	expressed in: adrenal gland| ascites| brain| embryonic tissue| eye| intestine| kidney| liver| lung| mammary gland| muscle| nerve| pancreas| testis| breast (mammary gland) tumor| colorectal tumor| gastrointestinal tumor| germ cell tumor| kidney tumor| liver tumor| non-neoplasia| normal| pancreatic tumor|embryoid body| blastocyst| fetus| infant| adult	Transcribed locus	653.308	543.364
Hs.148685	GPRC5B	G protein-coupled receptor, family C, group 5, member B	659	589.75
Hs.444212	VSNL1	Visinin-like 1	664.267	455.231
Hs.75335	GATM	Glycine amidinotransferase (L-arginine:glycine amidinotransferase)	668.067	1330.85
Hs.25960	MYCN	V-myc myelocytomatosis viral related oncogene, neuroblastoma derived (avian)	671.467	970.846
Hs.653700	ZIC2	Zic family member 2 (odd-paired homolog, Drosophila)	675.462	912.909
Hs.148989	CGNL1	Cingulin-like 1	687.267	546.308
Hs.633123	expressed in: blood| brain| embryonic tissue| eye| liver| lung| testis| thyroid| germ cell tumor| head and neck tumor| normal| blastocyst| fetus| adult	CDNA FLJ30437 fis, clone BRACE2009045	687.5	917.8
Hs.507382	LOC283523	Similar to telomeric repeat binding factor (NIMA-interacting) 1	695	407.5
Hs.655830	HELLS	Helicase, lymphoid-specific	700.5	761.9
Hs.201083	MAL2	Mal, T-cell differentiation protein 2	706.867	1148.85
Hs.376071	CCND2	Cyclin D2	708.133	1024.69
Hs.288655	OTX2	Orthodenticle homeobox 2	710.143	224.333
Hs.564847	SNRPN	Small nuclear ribonucleoprotein polypeptide N	717.923	830.455
Hs.65425	CALB1	Calbindin 1, 28kDa	729.133	1184.23
Hs.156738	AASS	Aminoadipate-semialdehyde synthase	730.8	775.385
Hs.483765	SCGB3A2	Secretoglobin, family 3A, member 2	730.867	516.385
Hs.642795		cDNA clone IMAGE:5311370	734.1	839.25
Hs.614734	PROM1	Prominin 1	736.846	522.091
Hs.19114	HMGB3	High-mobility group box 3	737	1690.5
Hs.56145	TMSL8	Thymosin-like 8	737.308	2286.82
Hs.655532	ARID3B	AT rich interactive domain 3B (BRIGHT-like)	745.917	1539
Hs.31439	SPINT2	Serine peptidase inhibitor, Kunitz type, 2	748.786	941.833
Hs.462585	PIPOX	Pipecolic acid oxidase	750.133	1176
Hs.38621	expressed in: adipose tissue| bone| brain| ear| heart| placenta| vascular| normal| prostate cancer| fetus| adult	Transcribed locus	758.083	769.5
Hs.535075	NRARP	Notch-regulated ankyrin repeat protein	771.077	1591.45
Hs.135458	ITGB1BP3	Integrin beta 1 binding protein 3	779.714	1154.33
Hs.534377	CLDN10	Claudin 10	787.8	808.462
Hs.335787	ZFP42	Zinc finger protein 42 homolog (mouse)	789.333	124.769
Hs.470627	LCK	Lymphocyte-specific protein tyrosine kinase	789.467	1246.23
Hs.568152	OVOS	Ovostatin	789.6	790
Hs.654899	CDS1	CDP-diacylglycerol synthase (phosphatidase sytidyltransferase) 1	797.6	634.125
Hs.719927	SNX10	Sorting nexion 10	811.182	868.667
Hs.233950	SPINT1	Serine peptidase inhibitor, Kunitz type 1	829.733	1587.85
Hs.496096	PIM2	Pim-2 oncogene	838	928.615
Hs.603111	RND2	Rho family GTPase 2	839.333	1064.77
Hs.232618	SCG3	Secretogranin III	839.8	597.231
Hs.490287	TRIM24	Tripartite motif-containing 24	843.071	1506.67
Hs.36137	FOXA3	Forkhead box A3	848.667	1006.31
Hs.110675	APOC1	Apolipoprotein C-I	850.214	943.417
Hs.502775	PLA2G16	Phospholipase A2, group XVI	853.5	1000.92
Hs.431753		Clone HA_003012 unknown mRNA	857.8	763.375
Hs.207459	ST6GAL1	ST6 beta-galactosamide alpha-2,6-sialyltranferase 1	868.286	1318.67
Hs.504647	expressed in: lung| germ cell tumor| adult	Transcribed locus	868.818	442.333
Hs.282387	POLR3G	Polymerase (RNA) III (DNA directed) polypeptide G (32kD)	874.714	865.25
Hs.535326	ASRGL1	Asparaginase like 1	887.933	1475.15
Hs.528988	CA14	Carbonic anhydrase XIV	890.133	948.538
Hs.124027	SEPHS1	Selenophosphate synthetase 1	892.357	698
Hs.96	PMAIP1	Phorbol-12-myristate-13-acetate-induced protein 1	896.933	956.538
Hs.412597	DSG2	Desmoglein 2	897.267	1690.54
Hs.270055	SH3GL3	SH3-domain GRB2-like 3	899.643	1086.92
Hs.630189	JARID2	Jumonji, AT rich interactive domain 2	902.1	951.875
Hs.656471	AP1S2	Adaptor-related protein complex 1, sigma 2 subunit	913.75	1399.4
Hs.28360	expressed in: intestine| pancreas| placenta| stomach| gastrointestinal tumor| germ cell tumor| normal| adult	Transcribed locus	916.455	955.111
Hs.162105	expressed in: brain| embryonic tissue| eye| intestine| kidney| ovary| testis| gastrointestinal tumor| germ cell tumor| kidney tumor| normal| ovarian tumor| primitive neuroectodermal tumor of the CNS| retinoblastoma| blastocyst| fetus| infant| adult	Homo sapiens, clone IMAGE:4401608, mRNA	925.182	771.222
Hs.203637	PLS1	Plastin 1 (I isoform)	927.929	1373.75
Hs.437705	CDC25A	Cell division cycle 25 homolog A (S. pombe)	934.133	2246.77
Hs.444247	RP6-213H19.1	Serine/threonine protein kinase MST4	936.154	1318
Hs.166348	expressed in: brain| eye| kidney| larynx| lung| nerve| pancreas| pituitary gland| placenta| testis| thyroid| uterus| head and neck tumor| kidney tumor| normal| uterine tumor| fetus| juvenile| adult	CDNA clone IMAGE:5303689	941.727	676.667
Hs.635508	expressed in: brain| heart| kidney| lung| ovary| pancreas| kidney tumor| normal| ovarian tumor| pancreatic tumor| fetus| juvenile| adult	Transcribed locus	944.5	1040
Hs.135507	EGLN3	Egl nine homolog 3 (C. elegans)	951.786	1154.33
Hs.578167	C14orf115	Chromosome 14 open reading frame 115	955.6	1270.23
Hs.398989	BEX2	Brain expressed X-linked 2	959.533	799.846
Hs.1787	PLP1	Proteolipid protein 1	964.929	454.5
Hs.499725	ANK3	Ankyrin 3, node of Ranvier (ankyrin G)	966.667	1881.77
Hs.21816	PPP1R9A	Protein phosphatase 1, regulatory (inhibitor) subunit 9A	971.75	821.1
Hs.289293	C8orf42	Chromosome 8 open reading frame 42	990.4	1278.92
Hs.655150	KLHL23	Kelch-like 23 (Drosophila)	993.75	951.5
Hs.126248	COL9A3	Collagen, type IX, alpha 3	1001.33	1132.62
Hs.310545	SYT1	Synaptotagmin I	1003.07	1453.31
Hs.144287	HEY2	Hairy/enhancer-of-split related with YRPW motif 2	1004.13	854.462
Hs.529571	RBP1	Retinol binding protein 1, cellular	1006.64	1051.33
Hs.368592	SORL1	Sortilin-related receptor, L(DLR class) A repeats-containing	1012.33	865.231
Hs.631558	TNNT1	Troponin T type 1 (skeletal, slow)	1019.31	1387.45
Hs.377894	GCA	Grancalcin, EF-hand calcium binding protein	1019.73	1438.77
Hs.495480	FAM69B	Family with sequence similarity 69, member B	1020.07	1325.92
Hs.154299	F2RL1	Coagulation factor II (thrombin) receptor-like 1	1031.8	1695.31
Hs.31016	MTF2	Metal response element binding transcription factor 2	1038.31	1355.55
Hs.140720	FRAT2	Frequently rearranged in advanced T-cell lymphomas 2	1047.14	1346.42
Hs.21107	NLGN4X	Neuroligin 4, X-linked	1049.87	803.462
Hs.661076	LOC339260	Hypothetical gene supported by BC072410	1050.9	3028.38
Hs.482233	DEPDC1B	DEP domain containing 1B	1051.53	1638.23
Hs.513915	CLDN7	Claudin 7	1058.87	1105.08
Hs.380698	expressed in: brain| lung| muscle| ovary| pancreas| prostate| stomach| testis| gastrointestinal tumor| normal| fetus| adult	Transcribed locus	1065.2	788.25
Hs.291030	IQGAP2	IQ motif containing GTPase activating protein 2	1068.33	1153.92
Hs.598100	TMEFF1	Transmembrane protein with EGF-like and two follistatin-like domains 1	1074.8	1072.38
Hs.436542	CRISPLD1	Cysteine-rich secretory protein LCCL domain containing 1	1085.5	1800
Hs.319334	NASP	Nuclear autoantigenic sperm protein (histone-binding)	1090.27	1233.23
Hs.231320	GPR160	G protein-coupled receptor 160	1093.5	1071.33
Hs.98370	CYP2S1	Cytochrome P450, family 2, subfamily S, polypeptide 1	1106.53	1562.31
Hs.487471	RBM35A	RNA binding motif protein 35A	1106.57	1764.58
Hs.520187	LEFTY2	Left-right determination factor 2	1109.79	234.667
Hs.75431	ALPL	Alkaline phosphatase, liver/bone/kidney	1111.27	1647.77
Hs.425633	CKMT1B	Creatine kinase, mitochondrial 1B	1112.07	1794
Hs.654872	expressed in: brain| embryonic tissue| eye| intestine| kidney| liver| lung| lymph node| mammary gland| pancreas| parathyroid| prostate| stomach| testis| umbilical cord| uterus| gastrointestinal tumor| germ cell tumor| leukemia| liver tumor| non-neoplasia| normal| pancreatic tumor| prostate cancer| uterine tumor|embryoid body| fetus| neonate| infant| adult	Clone HLS_IMAGE_1881469 mRNA sequence	1112.2	1755
Hs.487561	ICA1	Islet cell autoantigen 1, 69kDa	1113.07	1386.69
Hs.700557	SALL3	Sal-like 3 (Drosophila)	1114.77	795.182
Hs.533782	KRT8	Keratin 8	1115.14	1698.75
Hs.171057	IGSF3	Immunoglobulin superfamily, member 3	1140.29	1232.08
Hs.99477	VANGL2	Vang-like 2 (van gogh, Drosophila)	1161.43	1742.5
Hs.17908	ORC1L	Origin recognition complex, subunit 1-like (yeast)	1166.27	1818.31
Hs.161851	KCNQ2	Potassium voltage-gated channel, KQT-like subfamily, member 2	1167.64	1158
Hs.658723	CECR2	Cat eye syndrome chromosome region, candidate 2	1175.58	1452
Hs.21958	STOX2	Storkhead box 2	1182.36	1278.22
Hs.383006	0	Transcribed locus	1200.2	1467
Hs.515840	DNMT3A	DNA (cytosine-5-)-methyltransferase 3 alpha	1202.33	1619
Hs.174273	ACVR2B	Activin A receptor, type IIB	1218.87	736.769
Hs.305985	PHC1	Polyhomeotic homolog 1 (Drosophila)	1219.67	1356.77
Hs.118681	ERBB3	V-erb-b2 erythroblastic leukemia viral oncogene homolog 3 (avian)	1226.87	2069.92
Hs.655213	PPP2R2B	Protein phosphatase 2 (formerly 2A), regulatory subunit B, beta isoform	1239.46	1289.27
Hs.840	INDO	Indoleamine-pyrrole 2,3 dioxygenase	1249.5	819
Hs.416735	PAIP2B	Poly(A) binding protein interacting protein 2B	1254.64	1027.78
Hs.518727	RBM47	RNA binding motif protein 47	1258.38	1471.91
Hs.95612	DSC2	Desmocollin 2	1259.33	925.077
Hs.172602	ZNF589	Zinc finger protein 589	1262.6	1542.77
Hs.169348	BLM	Bloom syndrome	1265.57	1359.33
Hs.654439	APOE	Apolipoprotein E	1267.71	1147.08
Hs.80962	NTS	Neurotensin	1268.87	1471
Hs.199343	PCDHA6	Protocadherin alpha 9	1279.08	1256.18
Hs.660866	CTSL2	Cathepsin L2	1286.71	1497.17
Hs.188528	ADD2	Adducin 2 (beta)	1287.67	1051.31
Hs.433422	PRR6	Proline rich 6	1301.08	741.455
Hs.233389	CPVL	Carboxypeptidase, vitellogenic-like	1303.4	1041.23
Hs.482017	LRRC8B	Leucine rich repeat containing 8 family, member B	1308.47	1588.62
Hs.518997	C1orf106	Chromosome 1 open reading frame 106	1313.67	1300.08
Hs.86232	GDF3	Growth differentiation factor 3	1319	1000.08
Hs.99141	COBL	Cordon-bleu homolog (mouse)	1320.13	1547.38
Hs.708365	FOXH1	Forkhead box H1	1343.64	2155.75
Hs.75799	PRSS8	Protease, serine, 8	1366.27	2049.85
Hs.130661	LOC440338	Hypothetical gene supported by AJ002784	1379	1074.44
Hs.632469	RAB25	RAB25, member RAS oncogene family	1380.14	2282.67
Hs.95972	SILV	Silver homolog (mouse)	1385.2	1587.92
Hs.596885	expressed in: brain| eye| mammary gland| placenta| uterus| breast (mammary gland) tumor| germ cell tumor| non-neoplasia| normal| uterine tumor| adult	Transcribed locus	1389.6	1052.5
Hs.633703	RNF125	Ring finger protein 125	1396.86	1037.5
Hs.71913	FAM124A	Family with sequence similarity 124A	1413.71	642.167
Hs.489824	PTPRZ1	Protein tyrosine phosphatase, receptor-type, Z polypeptide 1	1418.73	1957
Hs.654808	RIMS3	Regulating synaptic membrane exocytosis 3	1435.17	1324
Hs.590987	LOC439949	Hypothetical gene supported by AY007155	1444.36	1357.67
Hs.408061	FABP5	Fatty acid binding protein 5 (psoriasis-associated)	1454.75	2452
Hs.481022	SFRP2	Secreted frizzled-related protein 2	1459.8	1519.54
Hs.144936	IGF2BP1	Insulin-like growth factor 2 mRNA binding protein 1	1460.27	660.846
Hs.120591	BEND4	BEN domain containing 4	1460.43	1795.17
Hs.370963	SYT6	Synaptotagmin VI	1468.2	1000.38
Hs.118110	BST2	Bone marrow stromal cell antigen 2	1472.87	1852.31
Hs.5025	NEBL	Nebulette	1481.67	2248.62
Hs.349705	IGFBPL1	Insulin-like growth factor binding protein-like 1	1489.4	1727.38
Hs.258209	RAB3IP	RAB3A interacting protein (rabin3)	1509.5	2024.17
Hs.521869	KAL1	Kallmann syndrome 1 sequence	1518.87	1565
Hs.632378	FAM46B	Family with sequence similarity 46, member B	1523.07	2048.67
Hs.518595	D4S234E	DNA segment on chromosome 4 (unique) 234 expressed sequence	1532.87	2329.38
Hs.442707	TERF1	Telomeric repeat binding factor (NIMA-interacting) 1	1535.73	1317.54
Hs.533683	FGFR2	Fibroblast growth factor receptor 2	1537.57	2048.33
Hs.521461	NEFL	Neurofilament, light polypeptide	1546.86	2129.25
Hs.37445	CYYR1	Cysteine/tyrosine-rich 1	1561.33	1738.54
Hs.514980	expressed in: blood| brain| prostate| testis| germ cell tumor| glioma| normal| adult	Transcribed locus	1561.64	695.556
Hs.369022	MOBKL2B	MOB1, Mps One Binder Kinase activator-like 2B	1567.6	1090.25
Hs.591777	GPR98	G protein-coupled receptor 98	1588	1578.69
Hs.89839	EPHA1	EPH receptor A1	1597.87	1809
Hs.591901	EPB41L4B	Erythrocyte membrane protein band 4.1 like 4B	1599.43	2029
Hs.7055	FLVCR1	Feline leukemia virus subgroup C cellular receptor 1	1599.46	1502.55
Hs.120204	expressed in: intestine| testis| colorectal tumor| germ cell tumor| normal| fetus| adult	Transcribed locus	1610.36	1195.56
Hs.371716	C1orf187	Chromosome 1 open reading frame 187	1611.83	1818.7
Hs.592069	HAS3	Hyaluronan synthase 3	1613.93	1961.69
Hs.145586	COL4A6	Collagen, type IV, alpha 6	1639.14	1212.83
Hs.417795	DMKN	Dermokine	1660.21	2675.75
Hs.432638	SOX11	SRY (sex determining region Y)-box 11	1682	898.25
Hs.435479	PPM1H	Protein phosphatase 1H (PP2C domain containing)	1691.5	1217.2
Hs.567381	GYG2	Glycogenin 2	1692.71	1302.92
Hs.479756	KDR	Kinase insert domain receptor (a type III receptor tyrosine kinase)	1701.47	1077.54
Hs.709351	ACTC1	Actin, alpha, cardiac muscle 1	1724.85	1478.64
Hs.26663	HERC5	Hect domain and RLD 5	1731.53	2556.54
Hs.498570	PRKCQ	Protein kinase C, theta	1818.27	1973.46
Hs.470654	CDCA7	Cell division cycle associated 7	1820.2	2131.85
Hs.593413	CXCR4	Chemokine (C-X-C motif) receptor 4	1839.5	2532.25
Hs.368433	TPD52	Tumor protein D52	1849.07	2324.15
Hs.131933	FLJ22662	Hypothetical protein FLJ22662	1871.43	1372.92
Hs.657862	GPR19	G protein-coupled receptor 19	1876.5	974
Hs.714302	VAMP8	Vesicle-associated membrane protein 8 (endobrevin)	1879.33	2214
Hs.522484	OLFM1	Olfactomedin 1	1880.53	1229.23
Hs.699195	SOX4	SRY (sex determining region Y)-box 4	1887.85	1697.55
Hs.442378	CDO1	Cysteine dioxygenase, type I	1909.2	2062.69
Hs.567594	TET1	Tet oncogene 1	1914.43	2019.83
Hs.97837	SBK1	SH3-binding domain kinase 1	1915.4	1996.92
Hs.369279	NLRP2	NLR family, pyrin domain containing 2	1941.08	3725.82
Hs.499709	SLC16A9	Solute carrier family 16, member 9 (monocarboxylic acid transporter 9)	1979.14	2058.58
Hs.530930	ZNF423	Zinc finger protein 423	1979.86	1168.25
Hs.420263	DDX25	DEAD (Asp-Glu-Ala-Asp) box polypeptide 25	1997.67	2021
Hs.200412	EPPK1	Epiplakin 1	2038.92	2459.09
Hs.547779	KIAA1804	Mixed lineage kinase 4	2061.71	2432.58
Hs.91662	FAM169A	Family with sequence similarity 169, member A	2064.3	1747.88
Hs.487036	MYO5C	Myosin VC	2071.79	1780.42
Hs.446083	PTPRD	Protein tyrosine phosphatase, receptor type, D	2079	1982.23
Hs.104879	SERPINB9	Serpin peptidase inhibitor, clade B (ovalbumin), member 9	2098.73	2168.23
Hs.378836	HOOK1	Hook homolog 1 (Drosophila)	2106.6	1822.31
Hs.18894	AP1M2	Adaptor-related protein complex 1, mu 2 subunit	2106.67	2262.23
Hs.644108	expressed in: blood| connective tissue| embryonic tissue| eye| heart| intestine| kidney| liver| lung| mammary gland| muscle| pharynx| placenta| spleen| uterus| germ cell tumor| kidney tumor| liver tumor| normal| soft tissue/muscle tissue tumor| fetus| adult	Transcribed locus, strongly similar to NP_004475.1 glypican 3 [Homo sapiens]	2134.73	989.444
Hs.411881	GRB14	Growth factor receptor-bound protein 14	2137.5	2130
Hs.124951	FAM84B	Family with sequence similarity 84, member B	2161	4152
Hs.17109	ITM2A	Integral membrane protein 2A	2161.67	1411.31
Hs.468675	PDPN	Podoplanin	2163	2318.85
Hs.586460	NR6A1	Nuclear receptor subfamily 6, group A, member 1	2164.79	2980.58
Hs.159711	GNG4	Guanine nucleotide binding protein (G protein), gamma 4	2164.8	1309.92
Hs.166109	ELAVL2	ELAV (embryonic lethal, abnormal vision, Drosophila)-like 2 (Hu antigen B)	2219.43	2197.58
Hs.661314	FLJ30428	Similar to hypothetical protein A230046P18; cDNA sequence BC055759	2233.77	3023.27
Hs.287532	PRDM14	PR domain containing 14	2256.33	2043.38
Hs.370414	NODAL	Nodal homolog (mouse)	2296.13	1132.77
Hs.1420	FGFR3	Fibroblast growth factor receptor 3	2306.79	2688.25
Hs.591063	B4GALT6	UDP-Gal:betaGlcNAc beta 1,4- galactosyltransferase, polypeptide 6	2332.67	1956.23
Hs.657494	ADRBK2	Adrenergic, beta, receptor kinase 2	2340.54	2998
Hs.368410	CBX2	Chromobox homolog 2 (Pc class homolog, Drosophila)	2342.53	2065.54
Hs.592053	RBM35B	RNA binding motif protein 35B	2352.2	2144.92
Hs.326801	ZNF711	Zinc finger protein 711	2356.77	2091.55
Hs.21365	NAP1L3	Nucleosome assembly protein 1-like 3	2370.13	1838.08
Hs.144197	UGT8	UDP glycosyltransferase 8	2386.79	2193.25
Hs.290255	expressed in: bone| placenta| testis| uterus| germ cell tumor| normal| primitive neuroectodermal tumor of the CNS| uterine tumor| adult	Transcribed locus	2402.27	2716
Hs.271771	SNCA	Synuclein, alpha (non A4 component of amyloid precursor)	2403.86	1795.42
Hs.407141	expressed in: brain| embryonic tissue| eye| pituitary gland| testis| germ cell tumor| normal| fetus| adult	Transcribed locus	2413.4	3440
Hs.657367	JPH1	Junctophilin 1	2431.92	2720.36
Hs.253994	FREM2	FRAS1 related extracellular matrix protein 2	2459.54	1945.18
Hs.146978	GPR64	G protein-coupled receptor 64	2463.53	1784.46
Hs.507755	DCLK1	Doublecortin-like kinase 1	2483.79	2301.25
Hs.406013	KRT18	Keratin 18	2485.21	3611.25
Hs.555970	SNRPN	Imprinted in Prader-Willi syndrome (non-protein coding)	2494.93	2741.83
Hs.1288	ACTA1	Actin, alpha 1, skeletal muscle	2510.67	528
Hs.125293	RASGEF1A	RasGEF domain family, member 1A	2530.33	2832.92
Hs.438709	MEGF10	Multiple EGF-like-domains 10	2530.57	2834.25
Hs.40735	FZD3	Frizzled homolog 3 (Drosophila)	2531.07	3086.58
Hs.636868	0	CDNA FLJ12624 fis, clone NT2RM4001754	2591.2	703.75
Hs.351113	DPPA2	Developmental pluripotency associated 2	2611.87	1554
Hs.428446	CA11	Carbonic anhydrase XI	2622.6	2145
Hs.102336	PRR5	Rho GTPase activating protein 8	2631.86	3233.83
Hs.245044	PPM1E	Protein phosphatase 1E (PP2C domain containing)	2649.29	2690.67
Hs.89714	CXCL5	Chemokine (C-X-C motif) ligand 5	2665.33	3031.23
Hs.92732	PDZD4	PDZ domain containing 4	2729	1581.77
Hs.337040	ST6GALNAC3	ST6 (alpha-N-acetyl-neuraminyl-2,3-beta-galactosyl-1,3)-N-acetylgalactosaminide alpha-2,6-sialyltransferase 3	2730.6	2931.08
Hs.589848	PARD6B	Par-6 partitioning defective 6 homolog beta (C. elegans)	2742.21	3497
Hs.102	AMT	Aminomethyltransferase	2759.47	1644
Hs.592601	AK3L1	Adenylate kinase 3-like 1	2772.42	3841.4
Hs.334515	ZSCAN10	Zinc finger and SCAN domain containing 10	2925.13	3232.85
Hs.352633	KCNG3	Potassium voltage-gated channel, subfamily G, member 3	2938.64	2699.42
Hs.433791	SHISA2	Shisa homolog 2 (Xenopus laevis)	3013.92	3137.91
Hs.10862	AK3L1	Adenylate kinase 3-like 1	3098.29	2636.25
Hs.517228	TIAM1	T-cell lymphoma invasion and metastasis 1	3108.86	3936.75
Hs.486548	MAP7	Microtubule-associated protein 7	3163.71	1783
Hs.66180	NAP1L2	Nucleosome assembly protein 1-like 2	3192.33	2331.7
Hs.591327	SLC16A10	Solute carrier family 16, member 10 (aromatic amino acid transporter)	3310.93	3829.58
Hs.481545	ADCY2	Adenylate cyclase 2 (brain)	3432.14	3797.83
Hs.435277	SYNGR3	Synaptogyrin 3	3540.53	2862.54
Hs.385956	HS6ST2	Heparan sulfate 6-O-sulfotransferase 2	3570.8	3291.46
Hs.486354	expressed in: intestine| lung| placenta| prostate| colorectal tumor| normal| adult	Transcribed locus	3848.64	1309.92
Hs.6540	FGF13	Fibroblast growth factor 13	3852.53	2131.31
Hs.679807	LOC153469	Hypothetical protein LOC153469	4044.8	1322.75
Hs.697682	LOC647121	Embigin homolog (mouse) pseudogene	4088.3	3148.5
Hs.675292	LOC100131004	Hypothetical protein LOC100131004	4156.75	4726.8
Hs.66187	expressed in: brain| embryonic tissue| eye| kidney| lung| pancreas| uterus| germ cell tumor| glioma| kidney tumor| non-neoplasia| normal| primitive neuroectodermal tumor of the CNS| retinoblastoma| uterine tumor| fetus| infant| adult	Clone 23700 mRNA sequence	4321.33	1915.3
Hs.632431	FLJ36116	Hypothetical locus LOC388666	4609.92	5328.45
Hs.438102	IGFBP2	Insulin-like growth factor binding protein 2, 36kDa	4704.13	3347.15
Hs.535873	RPL21	Ribosomal protein L21	4953.6	302.375
Hs.385631	ITLN2	Intelectin 2	6227.5	5418.25
Hs.371796	FLJ40504	Hypothetical protein FLJ40504	6792	6889

## Sheet: Up_in_fibroblasts
UniGene ID	Gene Symbol	description	average rank in comparison Fib-iPS	average rank in comparison Fib-ES
Hs.164226	THBS1	Thrombospondin 1	136.143	487.833
Hs.714168	expressed in: adrenal gland| bladder| bone| brain| connective tissue| ear| embryonic tissue| eye| heart| intestine| kidney| liver| lung| mammary gland| mouth| muscle| nerve| ovary| pancreas| parathyroid| pharynx| pituitary gland| placenta| prostate| skin| spleen| stomach| testis| thyroid| uterus| vascular|adrenal tumor| bladder carcinoma| breast (mammary gland) tumor| colorectal tumor| gastrointe…	Transcribed locus	138.5	72
Hs.477375	MYLK	Myosin light chain kinase	144	163.5
Hs.283416	PRRX1	Paired related homeobox 1	149.7	2342.62
Hs.715677	KLF2	Kruppel-like factor 2 (lung)	153.5	323.5
Hs.25674	MBD2	Methyl-CpG binding domain protein 2	181.786	381.167
Hs.443625	COL3A1	Collagen, type III, alpha 1	201.533	1665.54
Hs.477128	CCDC80	Coiled-coil domain containing 80	256.571	813.75
Hs.62661	GBP1	Guanylate binding protein 3	275.143	2496
Hs.102267	LOX	Lysyl oxidase	312.667	922.538
Hs.44098	LOC399959	Hypothetical gene supported by BX647608	325	609.625
Hs.277035	MGLL	Monoglyceride lipase	330.5	1491.83
Hs.406475	LUM	Lumican	331.8	2692.08
Hs.122927	CLIP4	CAP-GLY domain containing linker protein family, member 4	338.538	2890.45
Hs.646346	GAS6	Growth arrest-specific 6	346.333	1257.4
Hs.607212	IGFBP5	Insulin-like growth factor binding protein 5	346.75	930
Hs.436298	expressed in: adrenal gland| ascites| blood| bone| brain| cervix| connective tissue| ear| esophagus| eye| heart| intestine| kidney| liver| lung| lymph node| mammary gland| mouth| muscle| nerve| ovary| pancreas| parathyroid| pharynx| placenta| prostate| skin| stomach| testis| thyroid| trachea| umbilical cord| uterus| vascular| breast (mammary gland) tumor| cervical tumor| chondrosarcoma| colorecta…	Transcribed locus, strongly similar to XP_001231536.1 PREDICTED: similar to Ac1147 [Gallus gallus]	349.636	250
Hs.275757	DDR2	Discoidin domain receptor tyrosine kinase 2	354.909	1741.78
Hs.435215	VEGFC	Vascular endothelial growth factor C	355	1270.5
Hs.411391	expressed in: brain| connective tissue| embryonic tissue| eye| intestine| ovary| pancreas| chondrosarcoma| normal| ovarian tumor| fetus| adult	Transcribed locus	360.636	1155.11
Hs.136348	POSTN	Periostin, osteoblast specific factor	363.929	2605.25
Hs.468410	EPAS1	Endothelial PAS domain protein 1	386.214	799.167
Hs.233240	COL6A3	Collagen, type VI, alpha 3	386.357	2182.25
Hs.131704	NRP1	Neuropilin 1	394.214	1294.83
Hs.369056	SP100	SP100 nuclear antigen	395.214	2460
Hs.512776	LTBP2	Latent transforming growth factor beta binding protein 2	409	2935
Hs.380250	IFI16	Interferon, gamma-inducible protein 16	412.467	1611.54
Hs.502328	CD44	CD44 molecule (Indian blood group)	413.533	224.385
Hs.607212	IGFBP5	Insulin-like growth factor binding protein 5	420.6	2190.5
Hs.101302	COL12A1	Collagen, type XII, alpha 1	422.667	999.615
Hs.221941	expressed in: brain| eye| kidney| liver| nerve| pancreas| skin| testis| trachea| liver tumor| normal| fetus| adult	Transcribed locus	437.538	1634.91
Hs.655172	expressed in: bone| brain| connective tissue| eye| intestine| kidney| nerve| ovary| pancreas| placenta| prostate| stomach| testis| thymus| uterus| bladder carcinoma| chondrosarcoma| colorectal tumor| germ cell tumor| glioma| kidney tumor| non-neoplasia| normal| ovarian tumor| pancreatic tumor| prostate cancer| soft tissue/muscle tissue tumor| uterine tumor| fetus| juvenile| adult	Transcribed locus	453.8	494.375
Hs.153952	NT5E	5'-nucleotidase, ecto (CD73)	455	2488.08
Hs.292156	DKK3	Dickkopf homolog 3 (Xenopus laevis)	479.133	1190.38
Hs.718429	DCN	Decorin	487.25	991.857
Hs.360174	SNAI2	Snail homolog 2 (Drosophila)	490.429	2785.5
Hs.339024	MSRB3	Methionine sulfoxide reductase B3	510.5	2609.42
Hs.81071	ECM1	Extracellular matrix protein 1	518.8	1754.46
Hs.701977	NR2F2	Nuclear receptor subfamily 2, group F, member 2	519.692	2353
Hs.176376	expressed in: adrenal gland| bladder| brain| ear| embryonic tissue| eye| intestine| kidney| lung| pancreas| placenta| prostate| skin| stomach| thyroid| vascular|adrenal tumor| colorectal tumor| gastrointestinal tumor| head and neck tumor| kidney tumor| non-neoplasia| normal| pancreatic tumor| skin tumor| soft tissue/muscle tissue tumor| fetus| adult	Transcribed locus	531.4	602.125
Hs.375762	expressed in: blood| brain| connective tissue| ear| eye| intestine| kidney| liver| lymph node| mouth| pancreas| parathyroid| pituitary gland| placenta| prostate| skin| testis| uterus| chondrosarcoma| germ cell tumor| head and neck tumor| kidney tumor| liver tumor| lymphoma| non-neoplasia| normal| pancreatic tumor| prostate cancer| soft tissue/muscle tissue tumor| fetus| adult	CDNA FLJ37631 fis, clone BRCOC2015944	540.364	2157.44
Hs.76224	EFEMP1	EGF-containing fibulin-like extracellular matrix protein 1	542.4	524
Hs.632177	MVP	Major vault protein	542.867	1585.54
Hs.644633	TIMP3	TIMP metallopeptidase inhibitor 3	549.5	738.625
Hs.631554	expressed in: adipose tissue| bone| brain| cervix| connective tissue| embryonic tissue| eye| heart| intestine| kidney| liver| lung| lymph node| mammary gland| muscle| nerve| pancreas| parathyroid| placenta| prostate| salivary gland| skin| testis| uterus| vascular| cervical tumor| colorectal tumor| head and neck tumor| kidney tumor| liver tumor| lung tumor| lymphoma| non-neoplasia| normal| pancrea…	Transcribed locus, strongly similar to XP_001169733.1 PREDICTED: EH-domain containing 2 isoform 1 [Pan troglodytes]	556.818	573.556
Hs.120658	OSMR	Oncostatin M receptor	592	3002.67
Hs.696364	WNT5A	Wingless-type MMTV integration site family, member 5A	595.923	2124.55
Hs.388918	RECK	Reversion-inducing-cysteine-rich protein with kazal motifs	624.273	634.111
Hs.40098	GREM1	Gremlin 1, cysteine knot superfamily, homolog (Xenopus laevis)	626.214	1734.08
Hs.501280	HTRA1	HtrA serine peptidase 1	634.133	1514.62
Hs.440829	CEBPD	CCAAT/enhancer binding protein (C/EBP), delta	636.071	1389.58
Hs.369397	TGFBI	Transforming growth factor, beta-induced, 68kDa	642.214	2103.58
Hs.23871	expressed in: bone| bone marrow| brain| connective tissue| embryonic tissue| eye| heart| intestine| kidney| larynx| lung| mammary gland| mouth| nerve| ovary| pancreas| pharynx| placenta| prostate| skin| spleen| testis| thymus| uterus| vascular| breast (mammary gland) tumor| chondrosarcoma| germ cell tumor| glioma| head and neck tumor| non-neoplasia| normal| ovarian tumor| pancreatic tumor| primit…	CDNA clone IMAGE:30924414	646.1	2708.62
Hs.86538	expressed in: adipose tissue| bone marrow| brain| connective tissue| embryonic tissue| eye| heart| intestine| kidney| liver| lung| mammary gland| mouth| nerve| ovary| pancreas| parathyroid| pharynx| placenta| prostate| skin| stomach| testis| trachea| uterus| vascular| chondrosarcoma| gastrointestinal tumor| germ cell tumor| head and neck tumor| liver tumor| non-neoplasia| normal| ovarian tumor| p…	CDNA FLJ44429 fis, clone UTERU2015653	657.455	2065.22
Hs.458355	C1S	Complement component 1, s subcomponent	674.286	1494.33
Hs.74615	PDGFRA	Platelet-derived growth factor receptor, alpha polypeptide	688.333	1509.23
Hs.432914	expressed in: bone| brain| connective tissue| embryonic tissue| eye| heart| intestine| kidney| liver| lung| mammary gland| ovary| pancreas| parathyroid| placenta| prostate| skin| uterus| chondrosarcoma| colorectal tumor| glioma| liver tumor| non-neoplasia| normal| ovarian tumor| pancreatic tumor| skin tumor| uterine tumor|embryoid body| fetus| adult	CDNA FLJ25106 fis, clone CBR01467	704.667	638.4
Hs.25338	PRSS23	Protease, serine, 23	708.857	466.833
Hs.633514	TIMP2	TIMP metallopeptidase inhibitor 2	709.571	1539.25
Hs.520898	CTSB	Cathepsin B	716.667	602.538
Hs.642660	C10orf116	Chromosome 10 open reading frame 116	718.9	684.5
Hs.715518	STAT1	Signal transducer and activator of transcription 1, 91kDa	719	714.5
Hs.40499	DKK1	Dickkopf homolog 1 (Xenopus laevis)	725.133	1084.38
Hs.488293	EGFR	Epidermal growth factor receptor (erythroblastic leukemia viral (v-erb-b) oncogene homolog, avian)	728.643	1787.25
Hs.532082	IL6ST	Interleukin 6 signal transducer (gp130, oncostatin M receptor)	729.786	1516.5
Hs.525232	LRP10	Low density lipoprotein receptor-related protein 10	731.467	1437.23
Hs.584880	LOC100128178	Similar to hCG2041313	736.545	4191.56
Hs.560695	expressed in: bone| brain| intestine| kidney| lung| lymph node| muscle| pancreas| prostate| skin| spleen| testis| thyroid| germ cell tumor| glioma| head and neck tumor| leukemia| normal| pancreatic tumor| primitive neuroectodermal tumor of the CNS| fetus| infant| adult	Transcribed locus	747.8	671
Hs.405614	CTHRC1	Collagen triple helix repeat containing 1	749.933	2502.23
Hs.531081	LGALS3	Lectin, galactoside-binding, soluble, 3	756.533	1441.62
Hs.594708	SH3PXD2A	SH3 and PX domains 2A	761.6	722.125
Hs.202	TSPO	Translocator protein (18kDa)	782.333	856.538
Hs.212885		Cannabinoid receptor interacting protein 1	788.5	1674.08
Hs.126667	LPAR1	Lysophosphatidic acid receptor 1	789.308	3304.82
Hs.593833	DDR2	Discoidin domain receptor tyrosine kinase 2	792.75	3213.25
Hs.594351	expressed in: bone| bone marrow| brain| cervix| connective tissue| embryonic tissue| liver| ovary| placenta| skin| uterus| cervical tumor| chondrosarcoma| germ cell tumor| glioma| liver tumor| non-neoplasia| normal| ovarian tumor| soft tissue/muscle tissue tumor|embryoid body| fetus| adult	CDNA FLJ31066 fis, clone HSYRA2001153	796.4	3379.25
Hs.643085	expressed in: bone| brain| connective tissue| ear| embryonic tissue| kidney| lung| placenta| skin| testis| germ cell tumor| glioma| normal| prostate cancer|embryoid body| fetus| adult	Transcribed locus	805.4	1582.5
Hs.2006	GSTM3	Glutathione S-transferase M3 (brain)	806.667	1920
Hs.306051	WNT5B	Wingless-type MMTV integration site family, member 5B	807.533	2796.46
Hs.570855	PDGFC	Platelet derived growth factor C	815.133	1616.69
Hs.129895	expressed in: adrenal gland| ascites| connective tissue| heart| intestine| kidney| lung| mammary gland| pancreas| placenta| prostate| skin| thyroid| uterus| chondrosarcoma| gastrointestinal tumor| head and neck tumor| non-neoplasia| normal| pancreatic tumor| prostate cancer| fetus| adult	Transcribed locus	815.727	2196.67
Hs.602086	MYOF	Myoferlin	817	394
Hs.1239	ANPEP	Alanyl (membrane) aminopeptidase	818.267	2890.69
Hs.31474	expressed in: adrenal gland| bone| bone marrow| brain| connective tissue| embryonic tissue| eye| heart| intestine| kidney| liver| lung| mammary gland| muscle| ovary| pancreas| pituitary gland| placenta| prostate| skin| testis| thyroid| trachea| uterus|adrenal tumor| chondrosarcoma| germ cell tumor| glioma| head and neck tumor| liver tumor| non-neoplasia| normal| ovarian tumor| pancreatic tumor| p…	MRNA; cDNA DKFZp686I18116 (from clone DKFZp686I18116)	820.25	729.5
Hs.82028	TGFBR2	Transforming growth factor, beta receptor II (70/80kDa)	820.357	1296.08
Hs.124503	ZEB1	Zinc finger E-box binding homeobox 1	820.692	3992
Hs.519568	P4HA2	Procollagen-proline, 2-oxoglutarate 4-dioxygenase (proline 4-hydroxylase), alpha polypeptide II	827.533	1630.15
Hs.149261	RUNX1	Runt-related transcription factor 1	832.929	2204.58
Hs.489142	COL1A2	Collagen, type I, alpha 2	841.857	1850.17
Hs.501928	MICAL2	Microtubule associated monoxygenase, calponin and LIM domain containing 2	842.143	1393.58
Hs.659350	HOXA9	Homeobox A9	843.364	698.444
Hs.657841	expressed in: adipose tissue| bone| brain| connective tissue| ear| embryonic tissue| heart| mouth| prostate| uterus| chondrosarcoma| glioma| normal|embryoid body| fetus| adult	Transcribed locus	849	3903
Hs.708196	TWIST2	Twist homolog 2 (Drosophila)	853.091	1297.11
Hs.459088	KIAA1199	KIAA1199	854.857	3097.67
Hs.633506	SIX1	SIX homeobox 1	857.1	2966.25
Hs.287714	RAB32	RAB32, member RAS oncogene family	859.214	1067.67
Hs.512680	CLEC11A	C-type lectin domain family 11, member A	860.333	1488.08
Hs.513530	TGFB1I1	Transforming growth factor beta 1 induced transcript 1	861	1021.62
Hs.81791	TNFRSF11B	Tumor necrosis factor receptor superfamily, member 11b	862.067	1776.54
Hs.472270	RIN2	Ras and Rab interactor 2	879	3117.5
Hs.61596	expressed in: brain| liver| pancreas| uterus| liver tumor| normal| pancreatic tumor| primitive neuroectodermal tumor of the CNS| fetus| infant| adult	Transcribed locus	886.7	835.125
Hs.98910	RFTN1	Raftlin, lipid raft linker 1	887.077	1857.18
Hs.526754	MEIS1	Meis homeobox 1	892.308	1771.91
Hs.657347	MBNL2	Muscleblind-like 2 (Drosophila)	894.083	1771.1
Hs.283844	SFXN3	Sideroflexin 3	898.643	1910.83
Hs.1116	LTBR	Lymphotoxin beta receptor (TNFR superfamily, member 3)	900.067	3100.77
Hs.195727	CD248	CD248 molecule, endosialin	905.714	2146.75
Hs.534859	expressed in: spleen| normal	Transcribed locus, strongly similar to NP_112191.2 Kazal-type serine peptidase inhibitor domain 1 [Homo sapiens]	913.5	880
Hs.585792	expressed in: adrenal gland| blood| brain| connective tissue| embryonic tissue| lung| mammary gland| muscle| ovary| placenta| prostate| testis| thymus| uterus| chondrosarcoma| germ cell tumor| glioma| lung tumor| lymphoma| non-neoplasia| normal| soft tissue/muscle tissue tumor| uterine tumor| fetus| adult	Transcribed locus	917.9	1173.62
Hs.445356	C9orf150	Chromosome 9 open reading frame 150	923.571	2211.83
Hs.41502	C14orf139	Chromosome 14 open reading frame 139	929.615	1883.64
Hs.409602	SULF1	Sulfatase 1	932.857	2355.42
Hs.371147	THBS2	Thrombospondin 2	935	2531.54
Hs.134830	expressed in: bone| bone marrow| brain| ear| pancreas| prostate| skin| vascular| chondrosarcoma| glioma| non-neoplasia| normal| pancreatic tumor| prostate cancer| fetus| adult	Transcribed locus	935.818	1768.44
Hs.484500	C6orf145	Chromosome 6 open reading frame 145	936.786	1404.75
Hs.278573	CD59	CD59 molecule, complement regulatory protein	949.267	1678.54
Hs.607144	PARVA	Parvin, alpha	959.231	1438.18
Hs.474053	COL6A1	Collagen, type VI, alpha 1	962	1245.92
Hs.103934	FKBP9	FK506 binding protein 9, 63 kDa	976	1317.5
Hs.714737	TBX3	T-box 3	985.5	3584.25
Hs.476517	FAM114A1	Family with sequence similarity 114, member A1	987.154	1534
Hs.556600	expressed in: brain| intestine| liver| lung| testis| liver tumor| normal| fetus| adult	Transcribed locus	989.909	1345
Hs.502756	AHNAK	AHNAK nucleoprotein	1007.14	827.333
Hs.170622	EFEMP2	EGF-containing fibulin-like extracellular matrix protein 2	1012.58	2571
Hs.47338	expressed in: ascites| blood| brain| cervix| connective tissue| esophagus| eye| intestine| lung| lymph node| mammary gland| mouth| muscle| pharynx| placenta| skin| stomach| uterus| vascular| breast (mammary gland) tumor| cervical tumor| colorectal tumor| esophageal tumor| gastrointestinal tumor| germ cell tumor| glioma| head and neck tumor| non-neoplasia| normal| skin tumor| soft tissue/muscle ti…	Transcribed locus, strongly similar to NP_001540.2 interferon-induced protein with tetratricopeptide repeats 3 [Homo sapiens]	1018.91	2290.78
Hs.591852	ADAM9	ADAM metallopeptidase domain 9 (meltrin gamma)	1020.13	995
Hs.83381	GNG11	Guanine nucleotide binding protein (G protein), gamma 11	1024.73	2202.69
Hs.631650	GLT8D2	Glycosyltransferase 8 domain containing 2	1027.33	2576.54
Hs.156178	PGCP	Plasma glutamate carboxypeptidase	1028.27	1877.92
Hs.399891	CD109	CD109 molecule	1036.29	1425.08
Hs.372031	PMP22	Peripheral myelin protein 22	1042.4	1209.15
Hs.523789	NCRNA00084	Non-protein coding RNA 84	1049.55	739.444
Hs.368921	COL16A1	Collagen, type XVI, alpha 1	1050.07	3370.33
Hs.495230	CERCAM	Cerebral endothelial cell adhesion molecule	1052	1636.33
Hs.525634	DRAM	Damage-regulated autophagy modulator	1054.93	888.667
Hs.197922	CAMK2N1	Calcium/calmodulin-dependent protein kinase II inhibitor 1	1059.86	1998.08
Hs.14691	expressed in: blood| connective tissue| eye| heart| larynx| lung| lymph node| mammary gland| muscle| pancreas| pharynx| placenta| skin| stomach| thyroid| uterus| breast (mammary gland) tumor| chondrosarcoma| gastrointestinal tumor| head and neck tumor| lymphoma| non-neoplasia| normal| pancreatic tumor| skin tumor| soft tissue/muscle tissue tumor| uterine tumor| fetus| adult	Transcribed locus	1068.8	918.125
Hs.434914	FRMD6	FERM domain containing 6	1072.93	1011.17
Hs.202097	PCOLCE	Procollagen C-endopeptidase enhancer	1073.13	2142
Hs.190495	GPNMB	Glycoprotein (transmembrane) nmb	1075.5	1300
Hs.558570	MXRA8	Matrix-remodelling associated 8	1094.71	1945.08
Hs.643357	ADAMTS1	ADAM metallopeptidase with thrombospondin type 1 motif, 1	1096.83	924.7
Hs.701982	IL1R1	Interleukin 1 receptor, type I	1100.69	2013.09
Hs.503831	LAYN	Layilin	1108.71	1658.25
Hs.165859	ANTXR1	Anthrax toxin receptor 1	1126.73	1202.85
Hs.379754	TMEM173	Transmembrane protein 173	1127.4	1336.85
Hs.654572	LAMA4	Laminin, alpha 4	1136	2646.27
Hs.450230	IGFBP3	Insulin-like growth factor binding protein 3	1144.4	1680
Hs.591286	PTX3	Pentraxin-related gene, rapidly induced by IL-1 beta	1146.5	1792
Hs.408434	COPZ2	Coatomer protein complex, subunit zeta 2	1149.5	1350.5
Hs.332706	OPTN	Optineurin	1150.53	1067.46
Hs.594444	LMNA	Lamin A/C	1151.46	707.727
Hs.307734	MME	Membrane metallo-endopeptidase	1153.64	949.167
Hs.49943	expressed in: brain| connective tissue| intestine| liver| lung| nerve| placenta| skin| uterus| chondrosarcoma| germ cell tumor| liver tumor| normal| primitive neuroectodermal tumor of the CNS| uterine tumor| fetus| juvenile| adult	Transcribed locus	1155.1	816.75
Hs.534398	COMMD3	COMM domain containing 3	1163.57	1479.33
Hs.332708	FBLN5	Fibulin 5	1170.5	1632
Hs.302346	FAM176A	Family with sequence similarity 176, member A	1178.62	1913.82
Hs.511251	SQRDL	Sulfide quinone reductase-like (yeast)	1180.87	1559
Hs.479808	IGFBP7	Insulin-like growth factor binding protein 7	1187.36	684.25
Hs.420269	COL6A2	Collagen, type VI, alpha 2	1188.33	2519.15
Hs.513779	CRISPLD2	Cysteine-rich secretory protein LCCL domain containing 2	1193.43	2841.42
Hs.157461	PRR16	Proline rich 16	1204	3813.45
Hs.437191	PTRF	Polymerase I and transcript release factor	1204.93	908.667
Hs.481980	DAB2	Disabled homolog 2, mitogen-responsive phosphoprotein (Drosophila)	1210.57	1768.33
Hs.369574	CDC42EP3	CDC42 effector protein (Rho GTPase binding) 3	1211.8	1161.08
Hs.445857	expressed in: eye| heart| intestine| lung| ovary| pancreas| placenta| prostate| skin| stomach| testis| uterus| vascular| gastrointestinal tumor| germ cell tumor| lung tumor| non-neoplasia| normal| ovarian tumor| pancreatic tumor| primitive neuroectodermal tumor of the CNS| uterine tumor| fetus| adult	Transcribed locus, strongly similar to NP_003610.1 neurotrypsin precursor [Homo sapiens]	1217	1181.89
Hs.274136	GPR124	G protein-coupled receptor 124	1246.36	2851.17
Hs.2490	CASP1	Caspase 1, apoptosis-related cysteine peptidase (interleukin 1, beta, convertase)	1249.07	2646.83
Hs.250723	MXRA7	Matrix-remodelling associated 7	1250.07	839.25
Hs.597755	C17orf91	Chromosome 17 open reading frame 91	1261.83	1845.4
Hs.513463	NUPR1	Nuclear protein 1	1271.29	2794.67
Hs.62604	SPOCD1	SPOC domain containing 1	1274.71	2115.5
Hs.138378	CASP4	Caspase 4, apoptosis-related cysteine peptidase	1275.07	1433.77
Hs.504003	BACE1	Beta-site APP-cleaving enzyme 1	1278.73	1442.54
Hs.343522	ATP2B4	ATPase, Ca++ transporting, plasma membrane 4	1316.93	1585.46
Hs.821	BGN	Biglycan	1322.67	4660.69
Hs.405961	CREB3L1	CAMP responsive element binding protein 3-like 1	1333.33	3108.92
Hs.248785	AGPAT3	1-acylglycerol-3-phosphate O-acyltransferase 3	1334.13	1547.23
Hs.216623	ATP8B1	ATPase, class I, type 8B, member 1	1337.69	2304.27
Hs.471381	TNS1	Tensin 1	1344.64	3285.58
Hs.594481	SERPINB2	Serpin peptidase inhibitor, clade B (ovalbumin), member 2	1362.15	2183
Hs.210283	COL5A1	Collagen, type V, alpha 1	1383.33	1795.38
Hs.306814	LOXL4	Lysyl oxidase-like 4	1388.5	4603.08
Hs.29802	SLIT2	Slit homolog 2 (Drosophila)	1389.75	1210.3
Hs.500483	ACTA2	Actin, alpha 2, smooth muscle, aorta	1391.71	1141.42
Hs.83169	MMP1	Matrix metallopeptidase 1 (interstitial collagenase)	1392.07	3622.42
Hs.643338	SPOCK1	Sparc/osteonectin, cwcv and kazal-like domains proteoglycan	1393.5	3453.62
Hs.372914	NDRG1	N-myc downstream regulated 1	1411.36	2579.67
Hs.116471	CDH11	Cadherin 11, type 2, OB-cadherin (osteoblast)	1413.29	1596.92
Hs.535297	ARID5B	AT rich interactive domain 5B (MRF1-like)	1418.29	1551.17
Hs.170131	NFIC	Nuclear factor I/C (CCAAT-binding transcription factor)	1419.71	2523.92
Hs.635723	IL7R	Interleukin 7 receptor	1439.9	889.25
Hs.303090	PPP1R3C	Protein phosphatase 1, regulatory (inhibitor) subunit 3C	1441.07	3029.08
Hs.534538	HSPB6	Heat shock protein, alpha-crystallin-related, B6	1451.86	2765.67
Hs.524224	C1R	Complement component 1, r subcomponent	1452.15	2185.55
Hs.435013	VGLL3	Vestigial like 3 (Drosophila)	1466.08	1257
Hs.172928	COL1A1	Collagen, type I, alpha 1	1479.07	2804.31
Hs.592414	expressed in: adrenal gland| bone| bone marrow| brain| ear| embryonic tissue| eye| heart| kidney| liver| lung| lymph node| mammary gland| muscle| ovary| pancreas| placenta| prostate| skin| stomach| testis| thymus| thyroid| uterus| vascular|adrenal tumor| chondrosarcoma| gastrointestinal tumor| germ cell tumor| glioma| kidney tumor| liver tumor| non-neoplasia| normal| ovarian tumor| pancreatic tum…	Homo sapiens, clone IMAGE:4214654, mRNA	1481.25	2796.9
Hs.77422	PLP2	Proteolipid protein 2 (colonic epithelium-enriched)	1489.47	1499.77
Hs.212332	CAV2	Caveolin 2	1492.93	870.154
Hs.269109	SEMA3C	Sema domain, immunoglobulin domain (Ig), short basic domain, secreted, (semaphorin) 3C	1508.57	3407.83
Hs.269027	GALNT5	UDP-N-acetyl-alpha-D-galactosamine:polypeptide N-acetylgalactosaminyltransferase 5 (GalNAc-T5)	1510.79	3804.67
Hs.696468	RBMS3	RNA binding motif, single stranded interacting protein	1518.5	2987.3
Hs.653262	ANGPTL2	Angiopoietin-like 2	1547.08	3253.7
Hs.369840	NID2	Nidogen 2 (osteonidogen)	1582.5	3227.67
Hs.9999	EMP3	Epithelial membrane protein 3	1584.07	904.692
Hs.654370	FAP	Fibroblast activation protein, alpha	1585.92	2624.27
Hs.125474	LPXN	Leupaxin	1590.2	3123.15
Hs.134296	DLC1	Deleted in liver cancer 1	1599.29	1604
Hs.55940	SELM	Selenoprotein M	1614.53	1653.38
Hs.500512	PCGF5	Polycomb group ring finger 5	1638.07	3068.92
Hs.128199	SEPT11	Septin 11	1640.14	2066.75
Hs.594906	expressed in: brain| embryonic tissue| eye| heart| mammary gland| mouth| muscle| nerve| pancreas| placenta| skin| stomach| testis| trachea| gastrointestinal tumor| germ cell tumor| head and neck tumor| normal| pancreatic tumor| primitive neuroectodermal tumor of the CNS|embryoid body| fetus| juvenile| adult	CDNA FLJ36544 fis, clone TRACH2006378	1646.7	1856.75
Hs.445030	RHOBTB3	Rho-related BTB domain containing 3	1658.14	2427.17
Hs.509067	PDGFRB	Platelet-derived growth factor receptor, beta polypeptide	1661.64	3209.67
Hs.46578	DOCK10	Dedicator of cytokinesis 10	1666.36	4156.75
Hs.74034	CAV1	Caveolin 1, caveolae protein, 22kDa	1668.27	1407.62
Hs.306339	SRPX2	Sushi-repeat-containing protein, X-linked 2	1675.86	3338.08
Hs.6909	MOXD1	Monooxygenase, DBH-like 1	1683.93	2493.38
Hs.386726	RGS4	Regulator of G-protein signaling 4	1685.33	3171.15
Hs.220971	FOSL2	FOS-like antigen 2	1696.6	2291
Hs.597993	expressed in: bone marrow| eye| heart| intestine| kidney| liver| placenta| thymus| uterus| colorectal tumor| gastrointestinal tumor| germ cell tumor| liver tumor| normal| uterine tumor| fetus| adult	Transcribed locus	1702.6	4037.5
Hs.114111	CCDC92	Coiled-coil domain containing 92	1718.21	2251.17
Hs.372579	VASN	Vasorin	1733.31	2627.91
Hs.567550	RCN3	Reticulocalbin 3, EF-hand calcium binding domain	1740.6	2631.15
Hs.534373	VAMP5	Vesicle-associated membrane protein 5 (myobrevin)	1762.87	2184.31
Hs.568247	LOC727893	Similar to phosphodiesterase 4D interacting protein (myomegalin)	1763.6	1950.5
Hs.201978	PTGS1	Prostaglandin-endoperoxide synthase 1 (prostaglandin G/H synthase and cyclooxygenase)	1765.57	3994.58
Hs.655277	RPS6KA2	Ribosomal protein S6 kinase, 90kDa, polypeptide 2	1777.75	1858.3
Hs.599225	H2AFY	H2A histone family, member Y	1800.9	1404.88
Hs.203717	FN1	Fibronectin 1	1810.86	1263.67
Hs.500761	SLC16A3	Solute carrier family 16, member 3 (monocarboxylic acid transporter 4)	1851.87	1689
Hs.65641	SAMD9	Sterile alpha motif domain containing 9	1853.64	3252
Hs.526902	RGMB	RGM domain family, member B	1855.29	2243.92
Hs.445045	expressed in: adipose tissue| blood| bone| connective tissue| esophagus| heart| intestine| liver| lung| mouth| muscle| ovary| pharynx| prostate| stomach| trachea| uterus| chondrosarcoma| esophageal tumor| gastrointestinal tumor| head and neck tumor| leukemia| normal| ovarian tumor| prostate cancer| uterine tumor| fetus| adult	Full length insert cDNA clone ZE01A04	1858.64	1499
Hs.480792	SETD7	SET domain containing (lysine methyltransferase) 7	1859.54	2476.27
Hs.517033	TGM2	Transglutaminase 2 (C polypeptide, protein-glutamine-gamma-glutamyltransferase)	1861.8	2321.15
Hs.376046	BTN3A2	Butyrophilin, subfamily 3, member A2	1865.33	2340.46
Hs.696089	expressed in: blood| bone| bone marrow| brain| connective tissue| embryonic tissue| eye| heart| intestine| kidney| liver| lung| mammary gland| muscle| ovary| pancreas| placenta| prostate| skin| stomach| thymus| uterus| vascular| chondrosarcoma| colorectal tumor| gastrointestinal tumor| germ cell tumor| glioma| kidney tumor| leukemia| liver tumor| lymphoma| non-neoplasia| normal| ovarian tumor| pr…	CDNA FLJ31353 fis, clone MESAN2000264	1867.7	1026.88
Hs.31961	SLC8A1	Solute carrier family 8 (sodium/calcium exchanger), member 1	1891.45	1956.11
Hs.55044	DKFZP586H2123	Regeneration associated muscle protease	1913.47	3453.54
Hs.138202	SERPINB7	Serpin peptidase inhibitor, clade B (ovalbumin), member 7	1914.79	3277.92
Hs.189652	C7orf58	Chromosome 7 open reading frame 58	1929.62	4362.82
Hs.37055	FGF5	Fibroblast growth factor 5	1959.71	4141.08
Hs.65436	LOXL1	Lysyl oxidase-like 1	2008	2467.23
Hs.522334	SVEP1	Sushi, von Willebrand factor type A, EGF and pentraxin domain containing 1	2028.79	4082.67
Hs.302963	SPON2	Spondin 2, extracellular matrix protein	2065.64	3719.75
Hs.205558	GLIPR1	GLI pathogenesis-related 1	2070.93	1593
Hs.513617	MMP2	Matrix metallopeptidase 2 (gelatinase A, 72kDa gelatinase, 72kDa type IV collagenase)	2098.73	2213.85
Hs.446354	TCEA3	Transcription elongation factor A (SII), 3	2115.14	4492.58
Hs.517601	RAC2	Ras-related C3 botulinum toxin substrate 2 (rho family, small GTP binding protein Rac2)	2134.07	2443.77
Hs.31595	CLDN11	Claudin 11	2149.62	2595.18
Hs.50823	PDCD6	Aryl-hydrocarbon receptor repressor	2155.23	3498.18
Hs.58324	ADAMTS5	ADAM metallopeptidase with thrombospondin type 1 motif, 5	2162.36	2724.08
Hs.654444	S100A4	S100 calcium binding protein A4	2167.69	3489.64
Hs.559718	AK5	Adenylate kinase 5	2181.36	2878.33
Hs.656805	ALPK2	Alpha-kinase 2	2203.33	3449.5
Hs.605083	expressed in: adipose tissue| ascites| bladder| bone| brain| cervix| connective tissue| embryonic tissue| eye| heart| intestine| kidney| liver| lung| lymph node| mammary gland| mouth| ovary| pancreas| parathyroid| pharynx| placenta| prostate| skin| spleen| stomach| testis| thymus| thyroid| uterus| vascular| bladder carcinoma| breast (mammary gland) tumor| cervical tumor| chondrosarcoma| colorecta…	Placenta mRNA, clone PL45, partial sequence	2205.58	2632.4
Hs.32433	C15orf52	Chromosome 15 open reading frame 52	2210.69	2120.36
Hs.524368	VDR	Vitamin D (1,25- dihydroxyvitamin D3) receptor	2225.36	3780.58
Hs.190977	ENPP2	Ectonucleotide pyrophosphatase/phosphodiesterase 2	2227.47	2212.23
Hs.104672	FILIP1L	Filamin A interacting protein 1-like	2228.21	1817.42
Hs.65029	GAS1	Growth arrest-specific 1	2237.14	2258.17
Hs.101840	MR1	Major histocompatibility complex, class I-related	2246.87	3571.31
Hs.632466	CTSK	Cathepsin K	2247.86	3825.92
Hs.421621	COX7A1	Cytochrome c oxidase subunit VIIa polypeptide 1 (muscle)	2260.67	2113.38
Hs.654354	CD99	CD99 molecule	2269.38	1259
Hs.591133	FBN1	Fibrillin 1	2269.93	2327.33
Hs.368912	DPP4	Dipeptidyl-peptidase 4	2271.07	3383.46
Hs.193784	expressed in: adipose tissue| brain| connective tissue| eye| kidney| liver| lung| lymph node| muscle| nerve| parathyroid| pharynx| prostate| skin| spleen| stomach| testis| trachea| gastrointestinal tumor| germ cell tumor| glioma| kidney tumor| leukemia| non-neoplasia| normal| prostate cancer| skin tumor| fetus| adult	MRNA; cDNA DKFZp586K1922 (from clone DKFZp586K1922)	2283.73	1884.22
Hs.296049	MFAP4	Microfibrillar-associated protein 4	2291.14	3883
Hs.502302	CAT	Catalase	2292.53	1722.23
Hs.284217	TSHZ1	Teashirt zinc finger homeobox 1	2299.5	2809.58
Hs.709898	KDELR3	KDEL (Lys-Asp-Glu-Leu) endoplasmic reticulum protein retention receptor 3	2307.67	2954.7
Hs.310591	SLC22A4	Solute carrier family 22 (organic cation/ergothioneine transporter), member 4	2307.86	3669.58
Hs.459652	TMEM204	Transmembrane protein 204	2314.38	4227.91
Hs.712631	SYNC	Syncoilin, intermediate filament protein	2327.5	3292.1
Hs.594537	ADAM12	ADAM metallopeptidase domain 12	2338.83	4365.6
Hs.464422	COLEC12	Collectin sub-family member 12	2341.53	1250.62
Hs.633903	expressed in: blood| brain| connective tissue| embryonic tissue| eye| kidney| larynx| lung| lymph node| mammary gland| pancreas| placenta| prostate| testis| thymus| thyroid| umbilical cord| breast (mammary gland) tumor| chondrosarcoma| germ cell tumor| leukemia| lung tumor| normal| fetus| neonate| juvenile| adult	CDNA FLJ25556 fis, clone JTH02629	2345.64	3060.33
Hs.387207	SGCD	Sarcoglycan, delta (35kDa dystrophin-associated glycoprotein)	2370.91	2680.67
Hs.660766	LY96	Lymphocyte antigen 96	2384.92	2727.73
Hs.194301	MAP1A	Microtubule-associated protein 1A	2386.29	2762.25
Hs.202577		cDNA FLJ34585	2388.3	1811.12
Hs.696554	ITGBL1	Integrin, beta-like 1 (with EGF-like repeat domains)	2426.58	4245.1
Hs.476092	CLEC3B	Exosome component 7	2445.07	3888.92
Hs.519445	NR2F1	Nuclear receptor subfamily 2, group F, member 1	2494	4543.38
Hs.195710	LOC439985	Hypothetical gene supported by AK125693	2517.43	3815.33
Hs.375129	MMP3	Matrix metallopeptidase 3 (stromelysin 1, progelatinase)	2589.86	4243.75
Hs.462829	SLFN11	Schlafen family member 11	2594.29	3130.58
Hs.369422	MXRA5	Matrix-remodelling associated 5	2631	2194.58
Hs.24889	FMN2	Formin 2	2631.86	3737.5
Hs.63348	EMILIN1	Elastin microfibril interfacer 1	2635.71	5715.83
Hs.439463	AEBP1	AE binding protein 1	2685	3511
Hs.532411	LYST	Lysosomal trafficking regulator	2699.5	4491.5
Hs.257970	NFIX	Nuclear factor I/X (CCAAT-binding transcription factor)	2710.27	3077.23
Hs.583755	expressed in: connective tissue| embryonic tissue| lung| skin| spleen| testis| trachea| chondrosarcoma| germ cell tumor| non-neoplasia| normal|embryoid body| fetus| neonate| adult	CDNA FLJ31059 fis, clone HSYRA2000832	2734.5	4377
Hs.654585	PSMB9	Proteasome (prosome, macropain) subunit, beta type, 9 (large multifunctional peptidase 2)	2739.62	4577.91
Hs.503911	NNMT	Nicotinamide N-methyltransferase	2762.36	3977.83
Hs.710132	LOC100132891	Hypothetical protein LOC100132891	2777.4	2523
Hs.235935	NOV	Nephroblastoma overexpressed gene	2778.5	3120.08
Hs.2820	OXTR	Oxytocin receptor	2789.93	2971.67
Hs.658245	INPP4B	Inositol polyphosphate-4-phosphatase, type II, 105kDa	2794.25	3249
Hs.13528	C5orf23	Chromosome 5 open reading frame 23	2812.23	5216.18
Hs.309489	NPAL2	NIPA-like domain containing 2	2856.57	3423.42
Hs.655519	SYNPO2	Synaptopodin 2	2894.42	3218.8
Hs.274313	IGFBP6	Insulin-like growth factor binding protein 6	2943.5	1520.5
Hs.510989	MEIS2	Meis homeobox 2	2974.27	3310.15
Hs.414795	SERPINE1	Serpin peptidase inhibitor, clade E (nexin, plasminogen activator inhibitor type 1), member 1	2984.87	1965
Hs.85201	CLEC2B	C-type lectin domain family 2, member B	3016.53	4450
Hs.1908	SRGN	Serglycin	3025.29	5023
Hs.335034	DPYD	Dihydropyrimidine dehydrogenase	3114.86	4569.58
Hs.463421	ABCC3	ATP-binding cassette, sub-family C (CFTR/MRP), member 3	3286.07	4685.15
Hs.497745	KCNK2	Potassium channel, subfamily K, member 2	3294.29	5502.58
Hs.253247	OSR2	Odd-skipped related 2 (Drosophila)	3324.47	3933.08
Hs.55967	SHOX2	Short stature homeobox 2	3331.71	4292.67
Hs.440955	ITGA4	Integrin, alpha 4 (CD49D)	3336.42	3593.8
Hs.41707	HSPB3	Heat shock 27kDa protein 3	3342.43	5854.25
Hs.712718	FIBIN	Fin bud initiation factor	3381.25	2963.4
Hs.536967	KGFLP2	Keratinocyte growth factor-like protein 2	3412.55	4122.33
Hs.210995	CA12	Carbonic anhydrase XII	3438.87	3402.77
Hs.408767	CRYAB	Crystallin, alpha B	3454.21	2974.92
Hs.591026	ACVRL1	Activin A receptor type II-like 1	3512	4829.83
Hs.631733	GPRC5A	G protein-coupled receptor, family C, group 5, member A	3547.43	3577.08
Hs.512842	MFAP5	Microfibrillar associated protein 5	3553.43	3911.75
Hs.502092	PSG9	Pregnancy specific beta-1-glycoprotein 9	3566.57	5042
Hs.82316	IFI44	Interferon-induced protein 44	3570.07	4481.75
Hs.20315	IFIT1	Interferon-induced protein with tetratricopeptide repeats 1	3609.8	3202.31
Hs.207631	LMO7	LIM domain 7	3654.43	4306.33
Hs.507866	C13orf15	Chromosome 13 open reading frame 15	3657.14	5537.83
Hs.201034	NTN4	Netrin 4	3674	4098
Hs.183428	SSPN	Sarcospan (Kras oncogene-associated gene)	3685.8	4482.4
Hs.241545	CALHM2	Calcium homeostasis modulator 2	3700.77	4304.64
Hs.128193	MKX	Mohawk homeobox	3780.62	5127.82
Hs.477869	PLSCR4	Phospholipid scramblase 4	3792.71	4171.08
Hs.654414	PSG6	Pregnancy specific beta-1-glycoprotein 6	3797.92	4415.64
Hs.525324	CDKN2C	Cyclin-dependent kinase inhibitor 2C (p18, inhibits CDK4)	3948.29	4818.17
Hs.158745	BICC1	Bicaudal C homolog 1 (Drosophila)	3986.14	6176.08
Hs.72981	expressed in: blood| bone| connective tissue| lung| lymph node| nerve| placenta| chondrosarcoma| lymphoma| normal| primitive neuroectodermal tumor of the CNS| adult	Transcribed locus	3995.82	4834.67
Hs.409034	COL15A1	Collagen, type XV, alpha 1	4163.07	4758.67
Hs.484423	FOXF2	Forkhead box F2	4173.93	5972.58
Hs.654415	PSG5	Pregnancy specific beta-1-glycoprotein 5	4241.08	5138.9
Hs.584776	MAB21L1	Mab-21-like 1 (C. elegans)	4317.43	6896.75
Hs.655694	PDE1C	Phosphodiesterase 1C, calmodulin-dependent 70kDa	4347.83	5835
Hs.549040	HOXC6	Homeobox C4	4348.57	3648
Hs.534499	KRTAP1-5	Keratin associated protein 1-5	4423.31	6562
Hs.20136	MAMLD1	Mastermind-like domain containing 1	4460	6437.08
Hs.381715	TBX5	T-box 5	4573.64	5924.17
Hs.310512	CCRL1	Chemokine (C-C motif) receptor-like 1	4933.64	6454.92
Hs.654413	PSG3	Pregnancy specific beta-1-glycoprotein 3	5164.75	5807.8
Hs.76753	ENG	Endoglin	5385.79	4830.08
Hs.427449	LRRN4CL	LRRN4 C-terminal like	5591.42	6866
Hs.597019	MXRA7	Matrix-remodelling associated 7	6021.3	5613.25
Hs.449718	TMEM119	Transmembrane protein 119	6059.73	7586.38
Hs.296942	KRT34	Keratin 34	6372	8559.27
Hs.12723	CNTN3	Contactin 3 (plasmacytoma associated)	6790.36	7262.5
Hs.567915	LOC255480	Hypothetical protein LOC255480	8231.73	7314.11
Hs.589507	LOC728934	Hypothetical LOC728934	8237.3	7476.62
