# Supplementary material for: SETD7 Regulates the Differentiation of Human Embryonic Stem Cells
Source: PLoS One. 2016 Feb 18;11(2):e0149502. doi: 10.1371/journal.pone.0149502 (PMC4758617; doi:10.1371/journal.pone.0149502)
Supplement: S2 Table — (XLS) [file pone.0149502.s007.xls]

## Sheet: 400genes
gene	description	shSCR-Undiff	shSCR-Day8	shSCR_Day15	Setd7_KD_Undiff	Setd7_KD_Day8	Setd7_KD_Day15
AGT	UP	2.1	13.3	13.9	2.2	2.2	11
SERPINA1	UP	2.1	13.3	13.8	2.2	2.3	11
FGB	UP	2.2	12.9	12.7	2.2	2.2	10.3
TF	UP	2.1	12.1	12.9	2.2	2.2	10.8
TTR	UP	2.3	12.2	13	2.3	2.3	12.8
DCN	UP	2.2	11.8	13.7	2.2	2.2	10.1
FGA	UP	2.1	11.6	11.9	2.1	2.1	10
APOC3	UP	2.5	11.9	14.1	2.3	2.5	10.7
AHSG /// LOC100131613	UP	7.8	13	14.3	7.9	3.8	10.5
SLN	UP	2.1	11.3	12.1	2.1	2.1	11.5
FABP1	UP	2.1	11.2	12.2	2.1	2.1	8.9
MMP1	UP	2.2	12	12.5	2.2	2.9	10.7
FGG	UP	2.2	11.1	11.4	2.1	2.1	6.3
HBE1	UP	5.5	11.1	10.5	6.8	2.1	4.2
RSPO2	UP	2.2	12.5	13.5	2.4	3.6	12
APOA4	UP	2.6	11.1	11.7	2.6	2.6	6.3
COL3A1	UP	2.2	14	14.7	2.2	5.5	13.8
VTN	UP	2.3	10.8	12.6	2.3	2.3	11.7
CGB /// CGB5 /// CGB7	UP	3.2	12	8.7	2.9	3.5	7
AQP1 /// INMT	UP	2.6	12.5	14.3	2.5	4.1	13.9
RBP4	UP	3	11.4	12.5	3.4	3	11.1
APOC2	UP	2.5	10.8	11.6	2.5	2.5	8.5
COL15A1	UP	2.1	10.9	13	2.1	2.7	10.4
HMGCS2	UP	2.1	10.3	10.8	2.1	2.1	11.2
TXNL4A	UP	2.7	11	12.8	2.7	2.9	11.2
MTTP	UP	2.3	10.3	10.4	2.2	2.2	9.4
LOC285733	UP	2.2	10.4	10.7	2.1	2.3	9.7
S100P	UP	2.4	11	11.6	2.4	2.9	10
HSD3B1	UP	2.1	10.3	10	2.2	2.3	9
MUCL1	UP	2.1	10	4.3	2.1	2.1	2.1
AHSG	UP	4.1	10.5	12.9	3.7	2.7	7.7
PECAM1	UP	2.5	9.9	9.9	2.2	2.4	7.1
VTCN1	UP	2.1	10.9	11	2.1	3.4	9.1
APOB	UP	3.7	12.9	12.7	3.1	5.6	11.2
HOXB8	UP	2.1	9.4	11.3	2.1	2.1	10.9
SLC39A2	UP	2.1	9.6	11.3	2.1	2.3	10.3
GSTA1	UP	2.1	9.4	10.3	2.1	2.2	6.9
CLEC1B	UP	2.2	11.9	12.2	2.1	4.7	11.4
HBG1 /// HBG2	UP	4.4	10.8	10.6	3.6	3.6	6.3
HNF4A	UP	4.2	9.7	10.5	2.2	2.5	11.1
S100A14	UP	3.5	9.8	10.1	2.7	2.7	11.2
IGF2 /// INS-IGF2	UP	2.4	9.5	12.1	2.4	2.4	10.5
A2M	UP	2.4	9.5	10.5	2.6	2.4	3.1
EGFL6	UP	5.2	10.8	12.5	4.2	3.8	10.1
MGP	UP	2.1	9.1	12.6	2.1	2.1	6.9
TCF21	UP	2.3	9.1	10.8	2.3	2.3	10.2
TNNI1	UP	3.1	9.9	13	3.7	3.1	11.4
MUC15	UP	2.1	8.9	7.2	2.1	2.1	2.1
CTSE	UP	3.1	9.4	6.4	3.1	2.7	5
TGM2	UP	2.4	11.8	12	2.4	5.2	11.7
ODAM	UP	2.2	8.8	8.7	2.2	2.2	7.8
CYMP	UP	2.1	9.3	10.4	2.5	2.8	9.3
ALB	UP	2.2	8.7	11.5	2.1	2.2	2.2
PSG6	UP	2.3	9.2	9.7	2.1	2.7	7.3
HOXB7	UP	2.1	8.6	10.1	2.1	2.2	9.1
LRRC32	UP	2.3	8.9	11.5	2.3	2.5	10.6
RGS4	UP	2.3	8.6	8.8	2.2	2.2	7.3
LEP	UP	2.1	8.6	4.3	2.1	2.1	2.1
TREM1	UP	2.2	8.9	7.5	2.2	2.5	6.3
HTRA4	UP	2.4	9	2.4	2.4	2.6	2.1
PSG4	UP	2.1	9.1	9.1	2.1	2.8	5.9
TRIM55	UP	2.1	10	8.8	2.1	3.7	3.7
COPZ2	UP	2.9	9	13.5	2.6	2.7	12.1
FMO1	UP	2.4	8.4	10.2	2.4	2.1	6.4
SPINK1	UP	3.6	9	10.3	3.7	2.8	4.8
C7orf58	UP	2.1	8.3	8.4	2.1	2.1	4.8
CYP19A1	UP	2.1	8.7	8.3	2.1	2.6	4.5
GUCY1A3	UP	2.1	10.1	10.1	2.1	3.9	8.7
CRHBP	UP	2.3	9.2	8.1	2.3	3.1	6.2
PSG9	UP	2.1	8.2	8.8	2.1	2.1	6.5
XAGE2 /// XAGE2B	UP	3.5	9.1	9.9	2.8	3.1	8.2
LOC400043	UP	2.1	11.5	12	2.1	5.5	11.9
HOXB3	UP	2.6	10.2	10.9	2.6	4.2	10.5
ERVWE1	UP	2.9	8.9	9.3	2.9	2.9	6.7
CBLN2	UP	2.1	9.6	7.8	2.1	3.7	8.7
HPX	UP	2.4	8.4	9.8	2.4	2.4	8.4
HOXC6	UP	2.1	8.1	10.2	2.1	2.1	9.4
KIAA0774	UP	2.6	8.9	8.8	2.6	2.9	4.8
PSG3	UP	2.1	8.1	7.8	2.1	2.1	2.3
LOC100289982	UP	2.2	11.8	12.7	2.1	5.9	12.6
KLK6	UP	3.4	8.9	10.5	3.1	3	9.6
CDH5	UP	2.3	9.2	8.3	2.3	3.3	7.1
SOX6	UP	2.1	9.3	11.1	2.6	3.5	8.7
FAM65C	UP	4.6	8.7	10.3	4.1	2.8	7.9
RBP2	UP	3.3	8	10.7	3.2	2.2	8.8
FIBIN	UP	3.8	11.9	12.2	3.6	6.1	12.1
ITGB6	UP	2.2	10.6	10.4	2.2	4.7	4.6
C10orf10	UP	2.1	8.3	9.5	2.1	2.5	8.3
TIMP3	UP	2.5	8.7	10.3	2.3	2.9	9.5
PSG5	UP	2.1	7.9	8.4	2.1	2.1	5.3
PLA2G12B	UP	2.4	8.1	8.5	2.3	2.4	9.2
BCAR4	UP	3	8.9	8.1	2.1	3.2	5.5
COL6A3	UP	8.2	13.6	14.2	7.9	7.9	13.5
REN	UP	2.1	7.8	9.5	2.1	2.2	2.2
DDC	UP	2.2	7.8	8.2	2.2	2.2	8.3
HOXA10	UP	2.8	8.2	9.4	2.5	2.6	8.5
HOXB4	UP	2.2	7.9	9.3	2.5	2.3	8.5
HABP2	UP	2.1	7.7	4.7	2.1	2.1	5.9
ARHGAP6	UP	2.3	8.1	9.5	2.3	2.6	8.1
LIPC	UP	2.5	7.8	9.3	2.5	2.2	6.1
PAGE4	UP	4.8	10.8	11.2	4.6	5.3	10.5
ASGR2	UP	2.3	7.8	8.7	2.3	2.3	8.1
CYTH1	UP	2.1	7.7	6.8	2.1	2.1	3.5
SLC7A2	UP	2.4	7.9	6.5	3.3	2.5	4.8
INMT	UP	2.2	7.8	11.2	3.5	2.3	11.5
TM4SF1	UP	2.2	7.9	9.7	2.2	2.5	7.4
ITIH2	UP	2.1	7.6	9.1	2.1	2.1	2.1
STS	UP	2.5	8	7.7	2.3	2.5	7.8
IGSF10	UP	3	7.9	8.8	2.4	2.5	4.1
PSG1	UP	2.6	8.1	9.4	2.1	2.7	6.6
SYNPO	UP	2.3	8.4	11.5	2.3	3	11.4
GCM1	UP	2.1	8	6.8	2.1	2.6	6.5
PROK1	UP	2.2	7.7	10.8	2.2	2.3	8.8
MEIS1	UP	2.2	9	8.6	2.2	3.6	7.2
PDK4	UP	3.6	7.9	8.5	2.5	2.5	2.5
LRRN4	UP	2.6	8.2	10.9	2.4	2.9	10.5
KANK4	UP	3.2	10.1	10.5	3.2	4.8	9.4
NBLA00301	UP	2.2	7.5	9.8	2.2	2.2	6.7
RGS1	UP	2.3	8.5	7.1	2.3	3.3	5.5
NNMT	UP	2.1	9.9	11.8	2.4	4.7	11.9
SIGLEC6	UP	2.2	7.6	7.4	2.3	2.4	6.3
HERV-FRD	UP	2.3	8.5	8.1	2.3	3.3	6.3
KRT7	UP	2.9	9.3	10.9	2.9	4.1	10.3
TSHZ1	UP	4.3	9.6	11.1	6.5	4.4	9.8
HGF	UP	2.1	7.3	10.3	2.1	2.1	2.4
KYNU	UP	2.3	9.3	8.5	2.3	4.1	7.3
VGLL1	UP	2.1	8.4	9.1	2.1	3.3	8.8
C15orf48	UP	2.1	9	8	2.1	4	7.9
LGALS13	UP	2.1	7.2	5.9	2.1	2.1	2.1
AKR1D1	UP	2.1	7.2	6	2.1	2.1	3.7
LOC404266	UP	2.1	7.2	8.8	2.1	2.1	8
C1orf105	UP	2.1	8	9	2.1	3	7.2
PSG7	UP	2.1	7.1	7.9	2.1	2.1	4.8
CPN1	UP	2.9	7.1	7.2	2.9	2.2	7.7
HOXB5	UP	2.6	10.4	11.4	2.6	5.5	11.2
ANXA8 /// ANXA8L1 /// ANXA8L2	UP	2.1	9.1	11.8	2.1	4.2	11
P11	UP	2.1	7.1	4.2	2.1	2.2	2.2
LGALS2	UP	2.6	7.5	8.1	3.1	2.6	9.4
HOXC4	UP	2.5	8.2	10.7	2.2	3.3	9.4
MMP12	UP	2.1	7	2.1	2.1	2.1	2.1
HTR1E	UP	2.1	7.2	8.1	2.2	2.3	8
TYRP1	UP	2.1	7	5.1	2.1	2.1	2.8
HOPX	UP	2.2	11.2	11	2.2	6.3	10.1
ENTPD3	UP	2.4	7.4	9.3	2.4	2.6	5.9
INHA	UP	2.2	6.9	7.7	2.2	2.2	6.2
APOA1	UP	3.7	13	13.7	4	8.2	13.5
CDC20B	UP	2.1	6.9	4.7	2.1	2.1	4.9
MAB21L2	UP	2.6	7.9	9.1	2.7	3.2	8.4
C5orf46	UP	2.2	6.9	6.7	2.2	2.1	2.3
PGM5	UP	2.1	8.7	9.9	2.1	3.9	9.6
LRP1B	UP	2.2	7.5	5.4	2.1	2.8	2.9
HOXB6	UP	2.1	10.7	10.6	3.1	6	11.5
ALOX15	UP	3.7	8.1	8.8	3.8	3.4	9
THBD	UP	2.5	9.7	11.8	2.4	5	10.6
CYP11A1	UP	5.1	10.4	10.4	6.6	5.8	9.5
OSR1	UP	3.1	9.6	11.5	2.1	5	11.1
COBLL1	UP	2.9	8.2	8.9	3.2	3.6	6.9
TAL1	UP	2.3	7	6.7	2.3	2.4	2.9
SLIT3	UP	2.6	8.6	11.2	2.1	4	9.8
HSD17B2	UP	2.1	6.7	9.1	2.2	2.1	6.1
DNAH2	UP	2.9	9.5	9.8	2.6	5	10.8
ADAMTS18	UP	2.2	9.9	9.6	2.2	5.4	7
ARHGDIB	UP	5	10	10.4	4.6	5.4	8.7
PGA3 /// PGA4 /// PGA5	UP	3	8.5	7.1	4	4	8.6
APOA2	UP	8.3	13.9	14.2	6.5	9.4	13
INSL4	UP	2.1	6.7	4.6	2.1	2.1	2.1
C13orf15	UP	2.4	6.7	9.8	2.4	2.1	7.7
CYP1A1	UP	2.7	7.5	8.7	2.1	3	9.1
NTRK2	UP	2.1	8.4	7.5	2.1	3.9	4.3
AKR1B10	UP	2.7	7.1	8.3	2.7	2.7	5.3
IL6ST	UP	2.1	7.3	8.5	2.1	2.9	3.9
C4BPB	UP	2.7	7.3	7.2	2.9	2.9	7
SULT2A1	UP	2.3	6.7	6	2.3	2.3	2.5
C8orf84	UP	4.9	9.5	10.8	5.2	5.2	10.6
CD34	UP	2.1	6.5	6.1	2.1	2.1	2.6
HOXB2	UP	2.2	10.5	11	2.1	6.1	10.8
CALCRL	UP	2.1	6.5	2.4	2.1	2.1	2.1
APOM	UP	7.5	11.7	12.7	8.3	7.3	12.5
CRH	UP	2.1	6.5	4	2.1	2.1	2.5
CGA	UP	2.2	14.3	13.8	2.1	10	12
CDX2	UP	2.4	7.3	8.5	2.2	2.9	9.6
VCAM1	UP	2.1	6.9	7.6	2.1	2.6	2.6
DRD2	UP	3	7.4	10	2.6	3.1	8.7
FMO5	UP	2.1	6.5	6.1	2.1	2.2	2.2
KRT23	UP	2.2	10.1	9.7	2.1	5.8	8.5
HOXA13	UP	2.1	7.5	9.6	2.1	3.2	7.7
LOC100287032	UP	3.1	7.5	8.7	2.4	3.2	6.6
TGFB2	UP	4.2	8.4	9.2	4.3	4.1	7.4
AMBP	UP	3.7	8	10.2	3.7	3.7	7.7
SPTLC3	UP	2.1	8	8.5	2.1	3.7	6.9
C1QTNF6	UP	2.2	6.4	8.8	2.1	2.1	6.8
KCNJ16	UP	4.4	9.1	8	2.4	5	5
CPA4	UP	2.1	6.3	10.7	2.1	2.1	8.5
LIMS3	UP	2.1	6.3	4.1	2.1	2.1	2.1
SH3RF2	UP	3.1	8.4	10.8	2.7	4.2	9.9
EPAS1	UP	2.1	6.3	5	2.1	2.1	3
BMP1	UP	3	7.1	10.8	2.3	3	9.1
SPAG16	UP	2.1	6.2	2.2	2.1	2.1	2.1
PGF	UP	3.8	9.6	10.2	4.5	5.5	9.2
DLX5	UP	2.1	8	8.1	2.3	3.9	7.5
DPPA5	DOWN	13.2	7.5	2.2	13	9.3	10
MICALCL	DOWN	10.7	10.9	3.1	11.1	12.1	11
HHLA1	DOWN	12.7	9.6	2.5	12.6	11.1	10
CER1	DOWN	10.7	9.2	2.4	8.4	10.9	9.6
ABHD12B	DOWN	11.5	8.7	2.3	11.2	10.1	9.3
GLB1L3	DOWN	10.7	8.4	2.9	11.6	10.5	9.8
LCK	DOWN	10.5	6	2.7	11.2	8.4	9.4
INSM1	DOWN	7.1	7.6	2.1	9.8	9.9	8.7
CD48	DOWN	9.5	4.9	2.2	6.1	8.9	8.7
FOXD3	DOWN	8.8	6.4	2.1	9.3	8.9	8.5
LOC153469	DOWN	10.2	7	2.5	10.9	10.4	8.8
NODAL	DOWN	8.6	8	2.8	8.6	8.6	9.1
LECT1	DOWN	11.1	8.7	2.6	11.5	10.4	8.8
SOX2	DOWN	12.8	11	5.3	13.1	12.4	11.4
CR1 /// CR1L	DOWN	10.1	6.9	3.1	10	8.4	9.1
LEFTY1	DOWN	13	7.7	2.8	13	9.9	8.8
FGF4	DOWN	10.2	7.9	3.7	9.8	9.9	9.6
P2RX5	DOWN	10.2	6.5	2.3	10	7.5	8.3
TIMP4	DOWN	8.9	7.7	3.7	9.2	9.5	9.4
RMST	DOWN	10.7	8.7	3	10.9	11.4	8.6
RHOH	DOWN	6.7	4.2	2.2	8.1	7.3	7.8
OLFM1	DOWN	10.6	8.6	4.4	10.9	10.2	10
TMEM151B	DOWN	7.9	5.2	2.2	7.7	7.3	7.7
OTX2	DOWN	7.7	7.1	2.2	7.9	9	7.8
MIAT	DOWN	10.2	8.1	2.6	10.2	11.1	8.1
ZDHHC22	DOWN	9.1	5.9	2.3	9.4	6.4	7.5
WIF1	DOWN	9.8	7.5	2.1	9.6	9.1	7.4
CHST4	DOWN	10.3	7.4	3.7	10.1	8.8	9
PCYT1B	DOWN	7.9	7.1	3.6	8.9	8.9	8.9
ST8SIA3	DOWN	8.6	5.7	2.1	8.8	9	7.4
FAM124A	DOWN	11.5	9.1	4.1	11.3	10.4	9.3
ITGB1BP3	DOWN	9.4	8.4	3.5	8.5	8.9	8.6
C9orf135	DOWN	7.8	6.9	2.4	8.9	9	7.5
HLA-DQA1	DOWN	7.2	2.7	2.7	7.1	6.8	7.8
LOC728342	DOWN	10.3	6.9	4.6	11.7	9.4	9.7
LOC100292909	DOWN	11.9	9.2	5.6	12.4	11.2	10.7
PPM1E	DOWN	10.7	7	2.8	11.2	9.8	7.8
DPPA2	DOWN	13.1	10.8	4.2	12.3	10.9	9.2
CUX2	DOWN	9.8	9.3	3.8	10	10.2	8.8
NLRP4	DOWN	9.6	3.1	2.1	10.1	6.9	7.1
TMEFF2	DOWN	8.3	7.9	2.9	9.5	10	7.9
TCEAL2	DOWN	10.2	7.6	4.5	10.4	9.9	9.5
SRY	DOWN	9.5	7.7	3.9	10.3	8.8	8.7
MALL	DOWN	9.3	7.6	4.4	10.1	8.7	9.3
TNFRSF11A	DOWN	8.7	6.7	3.5	9.5	7.7	8.2
CR1L	DOWN	10.1	7.1	4.4	9.8	8.5	9.1
HLA-DPB2	DOWN	10.6	7.2	3.1	10.5	8.8	7.8
HRASLS5	DOWN	10.9	8.9	4.2	10.9	9.4	8.9
GDF3	DOWN	11.1	9.7	6.7	10.6	11.5	11.3
CAMKV	DOWN	9.3	5.8	3.7	9.3	7.7	8.4
KLHDC7A	DOWN	7.5	6.6	2.4	8	8.2	7.1
NETO1	DOWN	10.4	6.9	2.7	10.7	8.6	7.2
MGC87042	DOWN	10.5	8.5	4.1	10.9	9.6	8.7
GNAL	DOWN	7.3	5.9	3.2	8.1	7.6	7.7
FAM78B	DOWN	8.4	5.3	2.5	8.6	7	7
GNA14	DOWN	9.7	8.1	2.2	10.8	10	6.7
C1orf187	DOWN	7.6	6.9	3.2	7.5	8.1	7.6
SOX10	DOWN	6.3	3.8	2.3	6.8	5.4	6.7
RGS7	DOWN	7.5	5.1	2.1	8.1	7.7	6.5
COCH	DOWN	9.8	9.6	3.7	9.7	10.4	8.1
CALB1	DOWN	10.4	8.4	3.1	10.7	10.9	7.5
PRDM14	DOWN	8	4.9	2.2	8.6	7.5	6.5
ZSCAN10	DOWN	9.1	7.4	4	9.1	8.8	8.4
HESRG	DOWN	14.7	14.2	9.8	14.8	14.7	14.1
CUZD1	DOWN	9.7	7.9	2.7	10.2	9.1	7
LHX4	DOWN	9	6.2	4.2	9.7	8.8	8.5
GAL	DOWN	10	6.3	2.8	9.8	9	7
RTP1	DOWN	9.6	6.8	2.4	8.7	7.4	6.5
KLRG2	DOWN	10	7	3.8	9.4	7.6	7.9
ST6GAL2	DOWN	9.5	7.2	3.6	10.6	10	7.6
EFCAB4A	DOWN	10.1	7	4.6	9.5	7.3	8.6
NELL2	DOWN	12.3	10.1	6.2	12.6	11.5	10.1
NANOG	DOWN	13.8	13.1	9.2	13.9	13.6	13.1
SMPDL3B	DOWN	6.2	4.6	2.1	6.4	5.7	6
SCLY	DOWN	7	4.2	2.9	7.3	5.1	6.8
ADCY1	DOWN	7.4	5.9	3.1	7.6	7	7
ZBTB44	DOWN	8	5.9	3.3	9.2	7	7.1
CGNL1	DOWN	10.9	8.8	5.4	11.5	10.5	9.2
C9orf125	DOWN	9.1	7.4	4.6	9.7	8.3	8.5
LRAT	DOWN	10.2	6.2	2.1	10.6	9	6
GABRQ	DOWN	8.3	5.2	2.6	8.6	7.1	6.3
UNC13A	DOWN	8.7	6.2	3.8	8.6	8.3	7.5
SYT6	DOWN	8.8	7.5	4.1	9.1	8.8	7.8
BCL2L11	DOWN	7.8	5.6	3.2	7.8	6.2	6.9
TMEM132B	DOWN	9.6	7.3	4	9.4	9.8	7.6
LPAR3	DOWN	9.6	6.2	4.7	9.2	6.8	8.4
IL17RD	DOWN	8.8	7.6	4.4	9.2	9.3	8.1
DPPA4	DOWN	9.3	6.9	4.8	9.2	8.6	8.5
hCG_1644608 /// SET	DOWN	7.7	5.9	3.2	8.4	7.9	6.8
ANKRD35	DOWN	8.2	4.1	2.6	8.1	6.1	6.2
KCNG3	DOWN	7.8	7.8	2.1	8.4	8.9	5.8
LOC440981	DOWN	9.1	2.4	3.3	7	7	6.9
SYT9	DOWN	7.3	5.6	2.6	8.4	6.8	6.2
VEPH1	DOWN	8.1	6.4	2.4	8.2	7.7	6
LEFTY2	DOWN	14.1	9.7	6.7	14.1	10.5	10.2
FGF2	DOWN	11.3	9	3.7	11.3	10.3	7.2
MAP7	DOWN	9.1	7.5	3.8	9.2	7.9	7.3
ADCY2	DOWN	12	10.4	6.9	11.9	11.6	10.5
C20orf54	DOWN	6.8	4.3	2.5	7.2	5.6	6
C1orf94	DOWN	6.9	5.5	2.1	6.3	7	5.7
INO80C	DOWN	8.7	7.2	4.2	9.3	9	7.7
ADAMTS8	DOWN	6.3	3.8	2.1	7.6	5.6	5.6
LOC100288551	DOWN	9.8	6.8	4.4	9.8	8.1	7.9
LOC729993	DOWN	8.9	7.6	4.5	9.3	9.1	7.9
PAQR5	DOWN	7.5	4.9	2.6	7.7	6.1	6.1
B3GALT1	DOWN	7.3	4.9	2.1	7.5	6.4	5.6
LOC157627	DOWN	10.5	4.7	2.6	9.9	8.2	6
PLCH1	DOWN	9.5	8.6	4.4	9.7	9.7	7.8
TNFRSF8	DOWN	9.7	6.5	5.1	9.9	8.6	8.5
PLA2G3	DOWN	9.3	6.4	4.7	10.1	7.8	8.1
WSCD1	DOWN	9.3	7.2	4.7	10	8.8	8.1
C13orf38 /// SOHLH2	DOWN	10.8	7.3	4.1	10.4	9.2	7.5
CTNNA2	DOWN	9.4	6.9	4.8	9.7	8.6	8.1
GABRB3	DOWN	11.5	10.8	5.7	10.8	11.7	9
PIPOX	DOWN	12.3	9.3	7.4	13	10.8	10.8
HELLS	DOWN	10.7	8.5	3.5	10.2	9.8	6.8
SYP	DOWN	7.1	5.4	3.1	7	6.2	6.4
IDO1	DOWN	10.5	5.6	2.1	10.3	7.9	5.4
LOC730125	DOWN	11	9.3	6.1	11.1	9.9	9.3
GABRA5	DOWN	8.8	7.8	3.4	8.3	9.1	6.6
SPOCK3	DOWN	11.9	7.2	2.5	11.5	10.6	5.7
DNER	DOWN	9.9	8.8	4.1	9.7	9.8	7.3
PGAM2	DOWN	7.9	3.5	3.6	8.7	4.3	6.9
KIF5A	DOWN	8.5	4.1	3.2	8.9	6.6	6.4
RIMKLA	DOWN	8.1	3.6	3.1	8.2	6.3	6.3
JPH4	DOWN	10	5.9	5.6	9.9	7.9	8.8
SYT2	DOWN	8	4.8	2.3	8	6.5	5.5
DPEP3	DOWN	9.4	8.1	4.6	9	8.1	7.7
ACTL6B	DOWN	8	3.8	2.8	3.5	3.3	6
RBM46	DOWN	11.1	7.1	4	11.2	10.4	7.1
CASQ1	DOWN	6.5	5.1	2.2	6.2	6.4	5.3
CADPS	DOWN	8.5	7.8	3.9	8.9	8.6	7
ACAP1	DOWN	8.9	6.4	4.5	8.6	6.3	7.6
BTBD11	DOWN	7.9	5	2.5	8.2	5.6	5.5
ETV1	DOWN	11.1	8.3	5.6	10.9	10.5	8.7
CSPG5	DOWN	7.3	5.2	3	7.3	6.8	6
USP31	DOWN	8	7.1	3.9	8.2	8	6.9
HTR3A	DOWN	8	3.6	2.7	8.1	4.5	5.7
FKBP5	DOWN	7.1	5	3	6.7	6.9	6
VSNL1	DOWN	12.5	8.5	3.3	11.9	10.4	6.3
TMEM132D	DOWN	7.6	5.4	2.9	8	7.1	5.9
CD200	DOWN	8	5.8	2.7	7.6	7.7	5.6
UTF1	DOWN	9	5.3	3.4	8	6.3	6.3
CRYGD	DOWN	8.5	3.3	3.3	9.6	4.8	6.2
PITPNC1	DOWN	8.1	5.3	4.1	8.2	6.1	7
SCGB3A2	DOWN	11.1	9.4	6.7	11.3	9.9	9.6
CHP2	DOWN	8.8	3.2	2.6	9.1	4.8	5.5
KIAA1244	DOWN	9.7	7.3	3.9	10.1	8.7	6.7
PLP1	DOWN	10	8	5.2	10.3	10	8.1
RIT2	DOWN	7.3	5	2.1	7.4	8	5
DCLK1	DOWN	9.7	10.5	4.2	9	12	7.1
PIK3R5	DOWN	7.9	3.3	2.4	8.1	4.4	5.3
JMY	DOWN	8.5	8	4.1	7.8	9.1	6.9
DOCK2	DOWN	6.9	4.5	2.2	7	4.2	5
CHRDL1	DOWN	9	5.6	3	8.8	7.2	5.8
PCSK9	DOWN	10.1	6.8	5.4	10.1	8	8.2
BEND4	DOWN	11.5	9.5	5.5	11.5	10.5	8.3
VASH2	DOWN	12.4	10.4	6.1	11.8	12	8.9
GLS2	DOWN	8.3	5.8	2.5	8.4	7.1	5.3
FAM162B	DOWN	9.8	7.1	5.4	10.2	7.6	8.1
SPRR3	DOWN	7.7	3.7	3.6	3.2	2.7	6.4
hCG_1776007	DOWN	6.9	2.6	2.7	5.8	2.6	5.4
SLCO5A1	DOWN	7.4	4.6	2.2	7.6	5.5	5
KLHDC8A	DOWN	9	6	3.5	9.3	7	6.2
UCMA	DOWN	7.6	2.4	2.2	7.8	4.2	4.9
FANCD2	DOWN	9.5	8.8	4.4	9.2	9.2	7.1
ZNF519	DOWN	8.6	7.6	3.3	7.8	9.4	6
SLC20A1	DOWN	8.7	8.6	4.3	8.5	9.9	7
PPP2R2C	DOWN	11.3	9.3	6.9	11.5	10.4	9.5
ZMAT4	DOWN	11.7	8.2	5.7	11.7	9.8	8.4
MAGEA4	DOWN	7.3	2.2	2.1	8.3	4.4	4.8
SLFN13	DOWN	7.8	6.9	3.8	8.4	8.6	6.4
GAP43	DOWN	9.8	7.2	5.2	9.6	8.6	7.9
DCAF12L1	DOWN	9.4	5.9	3.1	9.6	8.1	5.7
ARSK	DOWN	8.5	6	3.7	8	6.2	6.2
SEC14L5	DOWN	6.9	3.7	2.8	7	5.5	5.3
SYT13	DOWN	10.3	7.5	5.8	10.3	8.1	8.3
GPM6B	DOWN	11.6	9.6	6.7	11.7	10.8	9.2
TDRD12	DOWN	8	3.9	2.1	8.7	5.8	4.6
USP44	DOWN	9	6.2	2.3	9	8.4	4.7
RRAGD	DOWN	9.4	6.3	3.9	10	8.8	6.3
FAAH2	DOWN	6.7	2.7	2.4	8.3	6.3	4.8
GRPR	DOWN	7.9	5.4	3.3	9	8	5.6
MLKL	DOWN	9.2	6.6	3.7	9.2	7.9	6
GNAS	DOWN	9.4	8.3	4.9	8.6	8.8	7.2
KIAA1804	DOWN	11	8	5.6	11	9.9	7.9
PROK2	DOWN	7.5	3.3	2.1	8.2	4.4	4.4
SYT4	DOWN	11.3	10	6	11.9	11.5	8.2
GPR64	DOWN	9.2	6.1	4	9.2	9.3	6.2
KLKB1	DOWN	9.9	7.8	4.4	9.6	9.8	6.6
SLCO4A1	DOWN	7.9	4.7	3.2	7.7	4.8	5.5
LOC284242	DOWN	9.6	5.5	5.2	9.5	7.7	7.5
UBXN2B	DOWN	7.9	6.5	3.5	7.6	7.6	5.8
PPP1R16B	DOWN	7.3	3.5	2.7	8	4.9	5
RNF144B	DOWN	8.1	7.6	3.7	8.1	7.9	5.9
GULP1	DOWN	7.4	6	2.9	6.8	7.4	5.2
C6orf221	DOWN	10	3	3	9	4.9	5.2
BUB1	DOWN	6.3	5.3	2.3	6.2	6.7	4.5
RAB39B	DOWN	9.1	7.8	5.1	9.7	9.3	7.3
AIM1	DOWN	11.1	8.2	6	11.3	9.4	8.2
